# Supplementary material for: (E)-1-(2,4,6-Trihy­droxy­benzyl­idene)-4-ethyl­thio­semicarbazide dihydrate
Source: Acta Crystallogr Sect E Struct Rep Online. 2010 Aug 11;66(Pt 9):o2230. doi: 10.1107/S1600536810030783 (PMC3007985; doi:10.1107/S1600536810030783)
Supplement: Supplementary file 1 [file e-66-o2230-sup1.cif]

##############################################################################
###                                                                        ###
###        Electronic paper (Acta Crystallographica Section E)             ###
###                                                                        ###
##############################################################################
#                                                                            #
# This CIF contains the data in a paper accepted for publication in Acta     #
# Crystallographica Section E. It conforms to the requirements of Notes      #
# for Authors for Section E, and has been peer reviewed under the auspices   #
# of the IUCr Commission on Journals.                                        #
#                                                                            #
# Full details of the Crystallographic Information File format               #
# are given in the paper "The Crystallographic Information File (CIF):       #
# a New Standard Archive File for Crystallography" by S. R. Hall, F. H.      #
# Allen and I. D. Brown [Acta Cryst. (1991), A47, 655-685].                  #
#                                                                            #
# The current version of the core CIF dictionary is obtainable from          #
# ftp://ftp.iucr.org/pub/cif_core.dic. The current version number is 2.4.    #
#                                                                            #
# Software is freely available for graphical display of the structure(s) in  #
# this CIF.  For information consult the CIF home page http://www.iucr.org/  #
# cif/home.html                                                              #
#                                                                            #
# This file may be used for bona fide research purposes within the           #
# scientific community so long as proper attribution is given to the journal # 
# article from which it was obtained.                                        #
#                                                                            #
##############################################################################
                                             
data_global
_audit_creation_method     SHELXL-97
_journal_date_recd_electronic     2010-08-01
_journal_date_accepted     2010-08-02
_journal_name_full     'Acta Crystallographica, Section E'
_journal_year     2010
_journal_volume     66
_journal_issue      9
_journal_page_first     o2230
_journal_page_last     o2230
_journal_paper_category     QO
_journal_coeditor_code     XU5011
_publ_contact_author
;
     Dr. M. Jamil Maah
     Department of Chemistry
     University of Malaya
     50603 Kuala Lumpur
     Malaysia
;
_publ_contact_author_email     mjamil@um.edu.my
_publ_contact_author_fax     '03 7967 4193'
_publ_contact_author_phone     '03 7967 6778'
_publ_section_title
;
(<i>E</i>)-1-(2,4,6-Trihydroxybenzylidene)-4-ethylthiosemicarbazide dihydrate
;
loop_
    _publ_author_name
    _publ_author_address
    'Shawish, Hana Bashir'
;
     Department of Chemistry
     University of Malaya
     50603 Kuala Lumpur
     Malaysia
;
    'Tan, Kong Wai'
;
     Department of Chemistry
     University of Malaya
     50603 Kuala Lumpur
     Malaysia
;
    'Maah, M. Jamil'
;
     Department of Chemistry
     University of Malaya
     50603 Kuala Lumpur
     Malaysia
;
    'Ng, Seik Weng'
;
     Department of Chemistry
     University of Malaya
     50603 Kuala Lumpur
     Malaysia
;
_publ_section_synopsis     .
data_I
_audit_creation_method     SHELXL-97
_chemical_name_systematic
;
(<i>E</i>)-1-(2,4,6-Trihydroxybenzylidene)-4-ethylthiosemicarbazide dihydrate
;
_chemical_name_common     ?
_chemical_formula_moiety     'C10 H13 N3 O3 S, 2(H2 O)'
_chemical_formula_sum     'C10 H17 N3 O5 S'
_chemical_formula_iupac     'C10 H13 N3 O3 S, 2H2 O'
_chemical_formula_weight     291.33
_chemical_melting_point     ?
_symmetry_cell_setting     monoclinic
_symmetry_space_group_name_H-M     'P 21'
_symmetry_space_group_name_Hall     'P 2yb'
loop_
    _symmetry_equiv_pos_as_xyz
    'x, y, z'
    '-x, y+1/2, -z'
_cell_length_a     4.6645(4)
_cell_length_b     10.4006(9)
_cell_length_c     13.5381(11)
_cell_angle_alpha     90.00
_cell_angle_beta     98.6740(10)
_cell_angle_gamma     90.00
_cell_volume     649.27(10)
_cell_formula_units_Z     2
_cell_measurement_reflns_used     3449
_cell_measurement_theta_min     2.5
_cell_measurement_theta_max     28.2
_cell_measurement_temperature     100(2)
_exptl_crystal_description     Prism
_exptl_crystal_colour     Yellow
_exptl_crystal_size_max     0.30
_exptl_crystal_size_mid     0.20
_exptl_crystal_size_min     0.10
_exptl_crystal_density_diffrn     1.490
_exptl_crystal_density_meas     ?
_exptl_crystal_density_method     'not measured'
_exptl_crystal_F_000     308
_exptl_absorpt_coefficient_mu     0.271
_exptl_absorpt_correction_type     multi-scan
_exptl_absorpt_process_details     '(SADABS; Sheldrick, 1996)'
_exptl_absorpt_correction_T_min     0.9232
_exptl_absorpt_correction_T_max     0.9734
_diffrn_ambient_temperature     100(2)
_diffrn_radiation_type     MoK\a
_diffrn_radiation_wavelength     0.71073
_diffrn_radiation_source     'fine-focus sealed tube'
_diffrn_radiation_monochromator     graphite
_diffrn_measurement_device_type     'Bruker SMART APEX diffractometer'
_diffrn_measurement_method     '\w scans'
_diffrn_detector_area_resol_mean     ?
_diffrn_reflns_number     6232
_diffrn_reflns_av_R_equivalents     0.0247
_diffrn_reflns_av_sigmaI/netI     0.0355
_diffrn_reflns_theta_min     1.52
_diffrn_reflns_theta_max     27.50
_diffrn_reflns_theta_full     27.50
_diffrn_measured_fraction_theta_max     0.999
_diffrn_measured_fraction_theta_full     0.999
_diffrn_reflns_limit_h_min     -6
_diffrn_reflns_limit_h_max     5
_diffrn_reflns_limit_k_min     -13
_diffrn_reflns_limit_k_max     13
_diffrn_reflns_limit_l_min     -17
_diffrn_reflns_limit_l_max     17
_diffrn_standards_number     0
_diffrn_standards_interval_count     0
_diffrn_standards_interval_time     0
_diffrn_standards_decay_%     0
_reflns_number_total     2937
_reflns_number_gt     2826
_reflns_threshold_expression     I>2\s(I)
_refine_ls_structure_factor_coef     Fsqd
_refine_ls_matrix_type     full
_refine_ls_R_factor_all     0.0299
_refine_ls_R_factor_gt     0.0284
_refine_ls_wR_factor_gt     0.0729
_refine_ls_wR_factor_ref     0.0741
_refine_ls_goodness_of_fit_ref     1.031
_refine_ls_restrained_S_all     1.029
_refine_ls_number_reflns     2937
_refine_ls_number_parameters     208
_refine_ls_number_restraints     12
_refine_ls_hydrogen_treatment     mixed
_refine_ls_weighting_scheme     calc
_refine_ls_weighting_details
         'calc w=1/[\s^2^(Fo^2^)+(0.0442P)^2^+0.0466P] where P=(Fo^2^+2Fc^2^)/3'
_atom_sites_solution_hydrogens     geom
_atom_sites_solution_primary     direct
_atom_sites_solution_secondary     difmap
_refine_ls_shift/su_max     0.001
_refine_ls_shift/su_mean     0.001
_refine_diff_density_max     0.244
_refine_diff_density_min     -0.188
_refine_ls_extinction_method     none
_refine_ls_extinction_coef     ?
_refine_ls_abs_structure_details     'Flack (1983), 1370 Friedel pairs'
_refine_ls_abs_structure_Flack     -0.05(6)
loop_
    _atom_type_symbol
    _atom_type_description
    _atom_type_scat_dispersion_real
    _atom_type_scat_dispersion_imag
    _atom_type_scat_source
    'C' 'C' 0.0033 0.0016
                         'International Tables Vol C Tables 4.2.6.8 and 6.1.1.4'
    'H' 'H' 0.0000 0.0000
                         'International Tables Vol C Tables 4.2.6.8 and 6.1.1.4'
    'N' 'N' 0.0061 0.0033
                         'International Tables Vol C Tables 4.2.6.8 and 6.1.1.4'
    'O' 'O' 0.0106 0.0060
                         'International Tables Vol C Tables 4.2.6.8 and 6.1.1.4'
    'S' 'S' 0.1246 0.1234
                         'International Tables Vol C Tables 4.2.6.8 and 6.1.1.4'
_computing_data_collection     'APEX2 (Bruker, 2009)'
_computing_cell_refinement     'SAINT (Bruker, 2009)'
_computing_data_reduction     'SAINT (Bruker, 2009)'
_computing_structure_solution     'SHELXS97 (Sheldrick, 2008)'
_computing_structure_refinement     'SHELXL97 (Sheldrick, 2008)'
_computing_molecular_graphics     'X-SEED (Barbour, 2001)'
_computing_publication_material     'publCIF (Westrip, 2010)'
loop_
    _atom_site_type_symbol
    _atom_site_label
    _atom_site_fract_x
    _atom_site_fract_y
    _atom_site_fract_z
    _atom_site_U_iso_or_equiv
    _atom_site_adp_type
    _atom_site_calc_flag
    _atom_site_refinement_flags
    _atom_site_occupancy
    _atom_site_disorder_assembly
    _atom_site_disorder_group
    S S1 1.52160(9) 1.00002(4) 0.04613(3) 0.01642(10) Uani d . 1 . .
    O O1 1.0480(3) 0.82234(12) 0.44254(9) 0.0175(3) Uani d D 1 . .
    O O2 0.4114(3) 0.51122(13) 0.53548(9) 0.0185(3) Uani d D 1 . .
    O O3 0.5005(3) 0.56687(12) 0.18897(9) 0.0171(3) Uani d D 1 . .
    O O1W 0.0357(3) 0.42702(13) 0.15044(10) 0.0204(3) Uani d D 1 . .
    O O2W 0.0077(3) 0.21977(12) 0.01907(10) 0.0197(3) Uani d D 1 . .
    N N1 1.1216(3) 0.83376(14) 0.24708(10) 0.0136(3) Uani d . 1 . .
    N N2 1.2187(3) 0.87300(14) 0.16047(10) 0.0139(3) Uani d D 1 . .
    N N3 1.5378(3) 1.01558(15) 0.24590(10) 0.0147(3) Uani d D 1 . .
    C C1 0.8575(3) 0.72575(16) 0.41274(13) 0.0133(3) Uani d . 1 . .
    C C2 0.7317(4) 0.66456(16) 0.48651(13) 0.0152(3) Uani d . 1 . .
    H H2 0.7859 0.6873 0.5547 0.018 Uiso calc R 1 . .
    C C3 0.5256(4) 0.56959(17) 0.45936(12) 0.0149(3) Uani d . 1 . .
    C C4 0.4389(4) 0.53585(15) 0.36022(12) 0.0142(3) Uani d . 1 . .
    H H4 0.2932 0.4726 0.3427 0.017 Uiso calc R 1 . .
    C C5 0.5697(4) 0.59662(15) 0.28686(13) 0.0136(3) Uani d . 1 . .
    C C6 0.7848(4) 0.69196(15) 0.31126(13) 0.0126(3) Uani d . 1 . .
    C C7 0.9158(4) 0.74927(16) 0.23201(13) 0.0135(3) Uani d . 1 . .
    H H7 0.8477 0.7237 0.1652 0.016 Uiso calc R 1 . .
    C C8 1.4257(3) 0.96307(15) 0.15970(13) 0.0131(3) Uani d . 1 . .
    C C9 1.7695(4) 1.11131(17) 0.25974(13) 0.0179(4) Uani d . 1 . .
    H H9A 1.8548 1.1188 0.1973 0.021 Uiso calc R 1 . .
    H H9B 1.9242 1.0822 0.3133 0.021 Uiso calc R 1 . .
    C C10 1.6620(5) 1.24156(18) 0.28688(17) 0.0274(4) Uani d . 1 . .
    H H10A 1.8236 1.3028 0.2953 0.041 Uiso calc R 1 . .
    H H10B 1.5812 1.2350 0.3495 0.041 Uiso calc R 1 . .
    H H10C 1.5113 1.2715 0.2335 0.041 Uiso calc R 1 . .
    H H1O 1.132(4) 0.846(2) 0.3945(12) 0.022(6) Uiso d D 1 . .
    H H2O 0.280(4) 0.462(2) 0.5106(17) 0.036(7) Uiso d D 1 . .
    H H3O 0.356(4) 0.517(2) 0.1785(17) 0.029(6) Uiso d D 1 . .
    H H11 0.024(5) 0.3659(19) 0.1092(18) 0.048(8) Uiso d D 1 . .
    H H12 -0.122(4) 0.467(2) 0.1412(19) 0.059(10) Uiso d D 1 . .
    H H21 -0.127(3) 0.1711(18) 0.0304(18) 0.029(7) Uiso d D 1 . .
    H H22 0.162(3) 0.178(2) 0.022(2) 0.047(8) Uiso d D 1 . .
    H H2N 1.140(4) 0.841(2) 0.1046(10) 0.020(5) Uiso d D 1 . .
    H H3N 1.476(4) 0.9852(19) 0.2978(10) 0.014(5) Uiso d D 1 . .
loop_
    _atom_site_aniso_label
    _atom_site_aniso_U_11
    _atom_site_aniso_U_22
    _atom_site_aniso_U_33
    _atom_site_aniso_U_12
    _atom_site_aniso_U_13
    _atom_site_aniso_U_23
    S1 0.01776(19) 0.0203(2) 0.01189(19) -0.00408(18) 0.00442(14) 0.00107(17)
    O1 0.0181(6) 0.0191(6) 0.0151(6) -0.0046(5) 0.0025(5) -0.0017(5)
    O2 0.0223(6) 0.0215(6) 0.0122(6) -0.0044(6) 0.0042(5) 0.0020(5)
    O3 0.0195(6) 0.0208(6) 0.0113(6) -0.0057(5) 0.0031(5) -0.0035(5)
    O1W 0.0173(7) 0.0228(7) 0.0204(7) -0.0006(5) 0.0009(5) -0.0031(5)
    O2W 0.0190(7) 0.0185(7) 0.0215(7) -0.0023(6) 0.0033(6) 0.0019(5)
    N1 0.0141(7) 0.0146(6) 0.0128(7) 0.0017(5) 0.0042(6) 0.0024(5)
    N2 0.0155(7) 0.0167(7) 0.0097(7) -0.0028(5) 0.0029(6) 0.0004(5)
    N3 0.0158(7) 0.0176(7) 0.0117(6) -0.0026(6) 0.0052(5) -0.0001(6)
    C1 0.0114(8) 0.0134(7) 0.0150(8) 0.0024(6) 0.0014(6) -0.0002(6)
    C2 0.0165(9) 0.0182(8) 0.0102(8) 0.0027(7) 0.0001(6) -0.0001(6)
    C3 0.0168(8) 0.0146(8) 0.0142(8) 0.0038(7) 0.0057(6) 0.0033(6)
    C4 0.0139(8) 0.0136(8) 0.0153(8) -0.0008(6) 0.0033(6) -0.0008(6)
    C5 0.0141(8) 0.0137(7) 0.0133(8) 0.0026(6) 0.0033(6) 0.0004(6)
    C6 0.0115(8) 0.0129(7) 0.0137(8) 0.0025(6) 0.0027(6) 0.0011(6)
    C7 0.0150(8) 0.0141(8) 0.0115(8) 0.0028(6) 0.0020(6) 0.0000(6)
    C8 0.0118(8) 0.0134(7) 0.0146(8) 0.0019(6) 0.0033(6) 0.0020(6)
    C9 0.0164(9) 0.0202(8) 0.0171(9) -0.0032(7) 0.0031(7) -0.0027(7)
    C10 0.0308(11) 0.0174(9) 0.0363(12) -0.0024(8) 0.0122(9) 0.0012(8)
loop_
    _geom_bond_atom_site_label_1
    _geom_bond_atom_site_label_2
    _geom_bond_site_symmetry_2
    _geom_bond_distance
    _geom_bond_publ_flag
    S1 C8 . 1.7085(17) ?
    O1 C1 . 1.362(2) ?
    O1 H1O . 0.850(10)
                     ?
    O2 C3 . 1.3710(19) ?
    O2 H2O . 0.830(10)
                     ?
    O3 C5 . 1.352(2) ?
    O3 H3O . 0.850(10)
                     ?
    O1W H11 . 0.840(10)
                      ?
    O1W H12 . 0.840(10)
                      ?
    O2W H21 . 0.840(10)
                      ?
    O2W H22 . 0.840(10)
                      ?
    N1 C7 . 1.294(2) ?
    N1 N2 . 1.3809(19) ?
    N2 C8 . 1.346(2) ?
    N2 H2N . 0.860(10)
                     ?
    N3 C8 . 1.323(2) ?
    N3 C9 . 1.461(2) ?
    N3 H3N . 0.860(10)
                     ?
    C1 C2 . 1.387(2) ?
    C1 C6 . 1.409(2) ?
    C2 C3 . 1.389(2) ?
    C2 H2 . 0.9500 ?
    C3 C4 . 1.387(2) ?
    C4 C5 . 1.393(2) ?
    C4 H4 . 0.9500 ?
    C5 C6 . 1.414(2) ?
    C6 C7 . 1.442(2) ?
    C7 H7 . 0.9500 ?
    C9 C10 . 1.509(3) ?
    C9 H9A . 0.9900 ?
    C9 H9B . 0.9900 ?
    C10 H10A . 0.9800 ?
    C10 H10B . 0.9800 ?
    C10 H10C . 0.9800 ?
loop_
    _geom_angle_atom_site_label_1
    _geom_angle_atom_site_label_2
    _geom_angle_atom_site_label_3
    _geom_angle_site_symmetry_1
    _geom_angle_site_symmetry_3
    _geom_angle
    _geom_angle_publ_flag
    C1 O1 H1O . . 110.3(16) ?
    C3 O2 H2O . . 108.4(17) ?
    C5 O3 H3O . . 111.8(16) ?
    H11 O1W H12 . . 107.8(15) ?
    H21 O2W H22 . . 109.8(15) ?
    C7 N1 N2 . . 113.40(14) ?
    C8 N2 N1 . . 122.67(15) ?
    C8 N2 H2N . . 118.4(15) ?
    N1 N2 H2N . . 118.9(15) ?
    C8 N3 C9 . . 125.54(14) ?
    C8 N3 H3N . . 115.7(14) ?
    C9 N3 H3N . . 118.6(14) ?
    O1 C1 C2 . . 116.95(15) ?
    O1 C1 C6 . . 121.56(15) ?
    C2 C1 C6 . . 121.46(15) ?
    C1 C2 C3 . . 119.14(15) ?
    C1 C2 H2 . . 120.4 ?
    C3 C2 H2 . . 120.4 ?
    O2 C3 C4 . . 121.71(16) ?
    O2 C3 C2 . . 116.61(15) ?
    C4 C3 C2 . . 121.67(15) ?
    C3 C4 C5 . . 118.68(16) ?
    C3 C4 H4 . . 120.7 ?
    C5 C4 H4 . . 120.7 ?
    O3 C5 C4 . . 121.98(15) ?
    O3 C5 C6 . . 116.47(15) ?
    C4 C5 C6 . . 121.55(15) ?
    C1 C6 C5 . . 117.44(15) ?
    C1 C6 C7 . . 123.77(15) ?
    C5 C6 C7 . . 118.80(15) ?
    N1 C7 C6 . . 123.43(15) ?
    N1 C7 H7 . . 118.3 ?
    C6 C7 H7 . . 118.3 ?
    N3 C8 N2 . . 117.97(15) ?
    N3 C8 S1 . . 125.35(13) ?
    N2 C8 S1 . . 116.68(13) ?
    N3 C9 C10 . . 112.11(15) ?
    N3 C9 H9A . . 109.2 ?
    C10 C9 H9A . . 109.2 ?
    N3 C9 H9B . . 109.2 ?
    C10 C9 H9B . . 109.2 ?
    H9A C9 H9B . . 107.9 ?
    C9 C10 H10A . . 109.5 ?
    C9 C10 H10B . . 109.5 ?
    H10A C10 H10B . . 109.5 ?
    C9 C10 H10C . . 109.5 ?
    H10A C10 H10C . . 109.5 ?
    H10B C10 H10C . . 109.5 ?
loop_
    _geom_torsion_atom_site_label_1
    _geom_torsion_atom_site_label_2
    _geom_torsion_atom_site_label_3
    _geom_torsion_atom_site_label_4
    _geom_torsion_site_symmetry_1
    _geom_torsion_site_symmetry_2
    _geom_torsion_site_symmetry_3
    _geom_torsion_site_symmetry_4
    _geom_torsion
    _geom_torsion_publ_flag
    C7 N1 N2 C8 . . . . 178.00(15) ?
    O1 C1 C2 C3 . . . . 176.95(15) ?
    C6 C1 C2 C3 . . . . -1.2(2) ?
    C1 C2 C3 O2 . . . . 179.17(15) ?
    C1 C2 C3 C4 . . . . -1.1(2) ?
    O2 C3 C4 C5 . . . . -178.27(15) ?
    C2 C3 C4 C5 . . . . 2.0(2) ?
    C3 C4 C5 O3 . . . . 178.64(15) ?
    C3 C4 C5 C6 . . . . -0.6(2) ?
    O1 C1 C6 C5 . . . . -175.63(14) ?
    C2 C1 C6 C5 . . . . 2.5(2) ?
    O1 C1 C6 C7 . . . . 4.1(3) ?
    C2 C1 C6 C7 . . . . -177.80(15) ?
    O3 C5 C6 C1 . . . . 179.15(15) ?
    C4 C5 C6 C1 . . . . -1.5(2) ?
    O3 C5 C6 C7 . . . . -0.6(2) ?
    C4 C5 C6 C7 . . . . 178.74(15) ?
    N2 N1 C7 C6 . . . . 178.51(14) ?
    C1 C6 C7 N1 . . . . 2.9(3) ?
    C5 C6 C7 N1 . . . . -177.42(15) ?
    C9 N3 C8 N2 . . . . 177.96(15) ?
    C9 N3 C8 S1 . . . . -2.1(2) ?
    N1 N2 C8 N3 . . . . -0.2(2) ?
    N1 N2 C8 S1 . . . . 179.78(12) ?
    C8 N3 C9 C10 . . . . 110.57(19) ?
loop_
    _geom_hbond_atom_site_label_D
    _geom_hbond_atom_site_label_H
    _geom_hbond_atom_site_label_A
    _geom_hbond_site_symmetry_A
    _geom_hbond_distance_DH
    _geom_hbond_distance_HA
    _geom_hbond_distance_DA
    _geom_hbond_angle_DHA
    _geom_hbond_publ_flag
    O1 H1o N1 . 0.850(10)
                        1.99(2) 2.722(2) 144(2) yes
    O2 H2o O1 2_646 0.830(10)
                            2.27(2) 2.955(2) 140(2) yes
    O3 H3o O1W . 0.85(2) 1.76(2) 2.598(2) 174(2) yes
    O1w H11 O2w . 0.840(10)
                          1.940(10)
                                  2.785(2) 177(3) yes
    O1w H12 O3 1_455 0.840(10)
                             2.220(10)
                                     3.002(2) 155(2) yes
    O2w H21 S1 1_345 0.840(10)
                             2.450(10)
                                     3.2790(10)
                                              169(2) yes
    O2w H22 S1 1_445 0.840(10)
                             2.490(10)
                                     3.2920(10)
                                              162(2) yes
    N2 H2n O2w 2_655 0.860(10)
                             2.130(10)
                                     2.965(2) 166(2) yes
    N3 H3n O2 2_756 0.860(10)
                            2.26(2) 2.934(2) 136(2) yes
