# Supplementary material for: (E)-1-(2,4,6-Trihy­droxy­benzyl­idene)-4-ethyl­thio­semicarbazide dihydrate
Source: Acta Crystallogr Sect E Struct Rep Online. 2010 Aug 11;66(Pt 9):o2230. doi: 10.1107/S1600536810030783 (PMC3007985; doi:10.1107/S1600536810030783)
Supplement: Supplementary file 2 [file e-66-o2230-Isup2.hkl]

# 
# h,k,l, Fc-squared, Fo-squared, sigma(Fo-squared) and status flag 
# 
data_I
_shelx_title '  P21' 
_shelx_refln_list_code          4 
_shelx_F_calc_maximum      113.19 
_exptl_crystal_F_000       308.00 
_reflns_d_resolution_high  0.7697 
 
loop_ 
 _symmetry_equiv_pos_as_xyz 
 'x, y, z' 
 '-x, y+1/2, -z' 
 
_cell_length_a     4.6645 
_cell_length_b    10.4006 
_cell_length_c    13.5381 
_cell_angle_alpha  90.000 
_cell_angle_beta   98.674 
_cell_angle_gamma  90.000 
 
_shelx_F_squared_multiplier     1.000 
 
loop_ 
 _refln_index_h 
 _refln_index_k 
 _refln_index_l 
 _refln_F_squared_calc 
 _refln_F_squared_meas 
 _refln_F_squared_sigma 
 _refln_observed_status 
   1 -13   0        2.67        1.88      2.09 o 
   0 -12   0      205.06      186.47     10.47 o 
   1 -12   0       42.16       44.44      4.60 o 
   2 -12   0      148.22      148.73      6.99 o 
   1 -11   0       17.41       14.99      3.62 o 
   2 -11   0        7.40        7.87      2.25 o 
   3 -11   0       13.07       16.98      3.03 o 
   0 -10   0      161.70      141.54      8.36 o 
   1 -10   0      288.74      268.51      8.60 o 
   2 -10   0      114.40      103.81      6.68 o 
   3 -10   0      111.23      118.06      5.93 o 
   4 -10   0       89.66       93.05      5.64 o 
   1  -9   0      178.86      167.07      6.18 o 
   2  -9   0      140.84      136.63      6.77 o 
   3  -9   0       25.77       24.55      3.07 o 
   4  -9   0      118.23      117.39      6.35 o 
   0  -8   0      341.12      323.72     12.25 o 
   1  -8   0      378.57      353.81     21.76 o 
   2  -8   0        9.91       13.09      2.94 o 
   3  -8   0       55.34       55.94      4.29 o 
   4  -8   0        7.78        7.61      2.89 o 
   1  -7   0       13.19       14.08      1.96 o 
   2  -7   0      101.37       99.23      4.41 o 
   3  -7   0      810.81      772.72     24.03 o 
   4  -7   0      198.34      172.08      9.58 o 
   5  -7   0       35.42       49.98      6.44 o 
   0  -6   0      706.90      677.41     19.36 o 
   1  -6   0      266.42      248.36      6.67 o 
   2  -6   0       24.51       22.69      2.87 o 
   3  -6   0      210.22      223.14      9.95 o 
   4  -6   0       53.60       49.61      5.62 o 
   5  -6   0       13.92       12.01      3.47 o 
   1  -5   0       79.89       94.05      3.49 o 
   2  -5   0     1795.99     1860.15     46.78 o 
   3  -5   0      149.30      150.14      7.63 o 
   4  -5   0      254.90      235.17     10.77 o 
   5  -5   0       32.70       30.63      4.84 o 
   0  -4   0     1925.68     1985.02     47.82 o 
   1  -4   0     2175.40     2251.65     38.33 o 
   2  -4   0     1794.87     1819.95     45.25 o 
   3  -4   0      292.83      301.91      7.50 o 
   4  -4   0        3.67        3.14      1.89 o 
   5  -4   0      118.90      123.47      8.17 o 
   1  -3   0     2401.10     2506.08     59.23 o 
   2  -3   0      236.60      249.95      8.80 o 
   3  -3   0      259.85      259.43      6.69 o 
   4  -3   0      146.47      147.37      5.85 o 
   5  -3   0      150.18      142.66      8.53 o 
   0  -2   0     1368.48     1464.66     34.61 o 
   1  -2   0    12773.00    11490.83    270.90 o 
   2  -2   0     2025.16     2102.95     58.59 o 
   3  -2   0      762.75      790.98     15.58 o 
   4  -2   0      295.07      292.38      8.08 o 
   5  -2   0       21.20       21.96      3.91 o 
   1  -1   0       18.88       18.64      1.69 o 
   2  -1   0      359.97      338.46      7.27 o 
   3  -1   0      147.51      135.14      4.97 o 
   4  -1   0       26.26       24.23      2.50 o 
   5  -1   0       59.84       66.20      5.71 o 
   1   0   0     1061.94     1099.63     15.46 o 
   2   0   0     3552.18     3640.53     50.35 o 
   3   0   0      748.01      780.63     12.32 o 
   4   0   0      511.45      480.75     11.49 o 
   5   0   0        8.80       10.36      2.12 o 
   1   1   0       19.37       19.08      1.12 o 
   2   1   0      361.33      330.22      8.11 o 
   3   1   0      148.12      139.76      3.54 o 
   4   1   0       25.80       27.30      2.74 o 
   5   1   0       58.97       67.14      9.33 o 
   0   2   0     1390.28     1417.63     24.46 o 
   1   2   0    12812.78    12126.86    140.64 o 
   2   2   0     2023.54     2114.36     30.16 o 
   3   2   0      770.65      764.59     12.63 o 
   4   2   0      299.76      309.17      8.79 o 
   5   2   0       21.76       23.03      2.98 o 
   1   3   0     2404.23     2521.59     30.59 o 
   2   3   0      233.23      250.83      4.30 o 
   3   3   0      258.98      250.51      5.68 o 
   4   3   0      149.24      152.38      4.55 o 
   5   3   0      150.57      143.23      6.42 o 
   0   4   0     1934.63     1939.68     33.98 o 
   1   4   0     2198.49     2277.43     28.05 o 
   2   4   0     1811.49     1847.06     20.70 o 
   3   4   0      302.71      286.33     21.63 o 
   4   4   0        3.05        3.57      1.16 o 
   5   4   0      122.02      121.93      7.65 o 
   1   5   0       78.99       94.46      4.53 o 
   2   5   0     1803.20     1825.76     20.72 o 
   3   5   0      148.53      133.78      4.25 o 
   4   5   0      257.46      248.38      8.88 o 
   5   5   0       33.02       27.91      3.41 o 
   0   6   0      724.64      720.79     14.60 o 
   1   6   0      269.63      262.63      4.76 o 
   2   6   0       27.47       30.75      2.10 o 
   3   6   0      215.27      222.48      6.57 o 
   4   6   0       55.71       51.13      4.50 o 
   5   6   0       13.70       17.16      3.10 o 
   1   7   0       13.04       15.64      1.29 o 
   2   7   0      101.34       96.40      5.30 o 
   3   7   0      818.30      777.22     17.98 o 
   4   7   0      199.75      182.94      6.87 o 
   5   7   0       36.54       42.03      4.58 o 
   0   8   0      330.28      318.69      9.17 o 
   1   8   0      385.38      365.69      6.58 o 
   2   8   0        8.17        7.78      1.37 o 
   3   8   0       53.82       49.18      4.20 o 
   4   8   0        9.12        3.83      2.58 o 
   1   9   0      179.98      167.46      4.15 o 
   2   9   0      142.88      132.80      5.95 o 
   3   9   0       26.65       27.04      3.36 o 
   4   9   0      121.39      115.62     12.71 o 
   0  10   0      167.91      161.65      8.92 o 
   1  10   0      280.95      264.86      9.49 o 
   2  10   0      118.93      110.31      8.46 o 
   3  10   0      108.36      107.74      5.94 o 
   4  10   0       87.31       88.06      6.72 o 
   1  11   0       17.78       17.26      2.14 o 
   2  11   0        7.85        5.29      2.05 o 
   3  11   0       13.60       13.40      2.86 o 
   1  12   0       43.72       43.86      3.40 o 
   2  12   0      146.19      145.75      7.20 o 
   1  13   0        2.75        2.50      1.54 o 
  -1 -13   1       54.05       56.17      5.12 o 
   0 -13   1        0.09       -1.42      1.60 o 
   1 -13   1       51.95       47.92      4.74 o 
  -2 -12   1      157.07      158.40     18.08 o 
  -1 -12   1       86.58       97.27      5.54 o 
   0 -12   1        0.28        0.25      1.68 o 
   1 -12   1       40.33       43.33      4.29 o 
   2 -12   1        4.61        0.95      1.86 o 
  -3 -11   1       45.26       44.34      4.54 o 
  -2 -11   1       65.51       72.27      5.38 o 
  -1 -11   1       13.86       17.09      2.73 o 
   0 -11   1       11.80        7.48      2.16 o 
   1 -11   1       18.44       16.74      2.74 o 
   2 -11   1       63.90       57.50      4.74 o 
   3 -11   1       66.56       75.31      8.13 o 
  -4 -10   1      404.88      432.05     13.14 o 
  -3 -10   1      100.97      108.35      5.70 o 
  -2 -10   1      121.41      109.43      6.34 o 
  -1 -10   1      172.19      165.12      6.50 o 
   0 -10   1       67.62       67.89      4.14 o 
   1 -10   1       36.20       36.44      4.79 o 
   2 -10   1       27.41       34.32      3.51 o 
   3 -10   1       13.14       14.01      2.64 o 
  -4  -9   1       83.34       78.34      7.88 o 
  -3  -9   1       16.74       16.08      2.66 o 
  -2  -9   1       29.54       31.90      3.28 o 
  -1  -9   1      259.18      256.23     13.82 o 
   0  -9   1       88.64       82.53      4.29 o 
   1  -9   1      122.25      120.50      5.24 o 
   2  -9   1       62.33       56.01      6.12 o 
   3  -9   1       39.92       42.13      3.88 o 
   4  -9   1      311.99      301.93     10.15 o 
  -4  -8   1       81.05       88.63      7.17 o 
  -3  -8   1      548.62      535.06     24.30 o 
  -2  -8   1       87.70       92.17      4.50 o 
  -1  -8   1      200.41      190.94     11.28 o 
   0  -8   1      250.14      254.61      7.45 o 
   1  -8   1        8.09        9.28      1.83 o 
   2  -8   1       48.02       46.16      3.63 o 
   3  -8   1       12.95       13.26      2.32 o 
   4  -8   1      219.62      220.30      8.13 o 
  -5  -7   1       15.53       25.90      4.94 o 
  -4  -7   1       64.45       71.93      6.12 o 
  -3  -7   1      298.12      312.07     12.87 o 
  -2  -7   1       67.96       65.06      3.60 o 
  -1  -7   1      133.65      142.04      5.04 o 
   0  -7   1     1070.29     1082.88     20.82 o 
   1  -7   1       11.45        9.22      1.92 o 
   2  -7   1      224.16      217.91      8.08 o 
   3  -7   1      180.54      193.54      6.78 o 
   4  -7   1       41.47       43.77      5.47 o 
   5  -7   1       21.50       28.07      4.94 o 
  -5  -6   1      160.49      160.55      9.90 o 
  -4  -6   1       55.24       47.96      5.55 o 
  -3  -6   1      178.68      169.84      8.60 o 
  -2  -6   1      152.47      162.46      7.72 o 
  -1  -6   1      342.02      349.27      9.25 o 
   0  -6   1       10.14       17.71      1.90 o 
   1  -6   1     1207.92     1192.18     22.21 o 
   2  -6   1        0.56       -0.19      0.96 o 
   3  -6   1      697.96      740.40     22.60 o 
   4  -6   1       53.70       43.99      5.21 o 
   5  -6   1       23.14       26.04      4.56 o 
  -5  -5   1       11.55        6.32      2.77 o 
  -4  -5   1        0.25        2.15      1.91 o 
  -3  -5   1      159.98      162.72      8.02 o 
  -2  -5   1     1611.54     1697.84     43.22 o 
  -1  -5   1      203.59      226.00      5.97 o 
   0  -5   1      337.93      331.75      7.57 o 
   1  -5   1      964.32     1010.84     18.82 o 
   2  -5   1      606.04      602.81     17.91 o 
   3  -5   1       26.26       28.77      3.71 o 
   4  -5   1        5.82        7.62      2.51 o 
   5  -5   1       89.44       86.82      6.94 o 
  -5  -4   1      123.34      122.62      8.16 o 
  -4  -4   1      151.27      175.30      8.95 o 
  -3  -4   1      267.37      257.17      6.51 o 
  -2  -4   1      381.82      416.66     13.23 o 
  -1  -4   1      458.36      421.75      8.92 o 
   0  -4   1      731.57      752.03     13.98 o 
   1  -4   1      344.18      364.05      7.90 o 
   2  -4   1     2189.79     2278.76     55.53 o 
   3  -4   1       18.74       19.38      3.00 o 
   4  -4   1      318.72      319.97     12.72 o 
   5  -4   1       72.00       85.52      6.62 o 
  -5  -3   1        5.49        4.30      2.34 o 
  -4  -3   1        1.73        0.77      1.46 o 
  -3  -3   1       93.80      104.77      5.05 o 
  -2  -3   1      252.71      275.26      8.73 o 
  -1  -3   1     4496.94     4548.17    109.45 o 
   0  -3   1       66.50       60.35      3.92 o 
   1  -3   1     2097.89     2177.71     51.71 o 
   2  -3   1       58.22       61.60      3.81 o 
   3  -3   1       38.61       34.81      2.56 o 
   4  -3   1       50.19       45.21      3.13 o 
   5  -3   1        9.10        5.92      2.35 o 
  -5  -2   1      212.84      220.94     10.86 o 
  -4  -2   1      176.17      164.32      5.55 o 
  -3  -2   1      267.13      274.08      6.86 o 
  -2  -2   1       51.41       42.31      3.38 o 
  -1  -2   1      710.05      844.40     21.23 o 
   0  -2   1     1102.66     1100.78     27.13 o 
   1  -2   1     3622.17     3965.68     92.81 o 
   2  -2   1      485.78      500.07     14.20 o 
   3  -2   1      330.02      319.16      7.84 o 
   4  -2   1       56.64       55.31      8.82 o 
   5  -2   1       94.46       96.52      6.86 o 
  -6  -1   1       39.62       31.13      5.25 o 
  -5  -1   1       39.39       42.71      5.27 o 
  -4  -1   1       29.00       34.17      2.94 o 
  -3  -1   1       61.37       67.88      1.75 o 
  -2  -1   1       17.41       17.24      0.81 o 
  -1  -1   1       40.31       40.05      1.51 o 
   0  -1   1     1479.95     1509.59     35.35 o 
   1  -1   1      674.83      731.95     18.03 o 
   2  -1   1      347.28      371.56      7.90 o 
   3  -1   1      748.70      758.34     16.73 o 
   4  -1   1      125.26      131.28     13.01 o 
   5  -1   1       62.26       62.68      3.94 o 
  -6   0   1      121.50      126.22      8.92 o 
  -5   0   1       30.08       34.97      3.48 o 
  -4   0   1      459.69      443.49     10.86 o 
  -3   0   1       24.71       24.47      2.61 o 
  -2   0   1     1409.24     1505.83     47.25 o 
  -1   0   1      191.83      240.75      4.88 o 
   0   0   1        9.41        7.94      0.49 o 
   2   0   1      237.59      216.34      4.09 o 
   3   0   1       73.80       59.69      4.09 o 
   4   0   1       65.88       65.25      3.51 o 
   5   0   1        2.55       -0.17      1.15 o 
  -6   1   1       39.67       29.24      5.05 o 
  -5   1   1       39.38       43.30      3.83 o 
  -4   1   1       29.90       28.70      3.63 o 
  -3   1   1       61.75       66.93      2.34 o 
  -2   1   1       17.34       15.99      1.13 o 
  -1   1   1       39.70       38.36      1.57 o 
   0   1   1     1470.84     1464.92     20.51 o 
   1   1   1      684.63      719.03      9.00 o 
   2   1   1      346.36      374.30      5.39 o 
   3   1   1      736.16      761.28     12.38 o 
   4   1   1      130.35      139.55      5.52 o 
   5   1   1       60.54       68.16      6.89 o 
  -5   2   1      217.08      228.17      8.93 o 
  -4   2   1      178.04      164.17      5.97 o 
  -3   2   1      265.62      269.50      6.69 o 
  -2   2   1       49.19       42.29      1.75 o 
  -1   2   1      733.16      943.38     72.99 o 
   0   2   1     1081.81     1070.15     15.45 o 
   2   2   1      501.25      518.36      7.88 o 
   3   2   1      324.81      319.34      6.46 o 
   4   2   1       53.47       52.93      3.56 o 
   5   2   1       92.54       88.34      4.88 o 
  -5   3   1        5.96        5.11      1.87 o 
  -4   3   1        1.97        1.75      1.00 o 
  -3   3   1       94.00      106.77      3.39 o 
  -2   3   1      252.16      263.31      5.40 o 
  -1   3   1     4489.15     4415.48     55.42 o 
   0   3   1       64.81       61.12      1.85 o 
   1   3   1     2081.07     2161.08     23.53 o 
   2   3   1       57.70       59.04      1.34 o 
   3   3   1       36.05       35.81      2.33 o 
   4   3   1       50.07       50.40      5.03 o 
   5   3   1       10.47        8.96      2.19 o 
  -5   4   1      128.34      122.93      6.04 o 
  -4   4   1      150.48      152.45      4.74 o 
  -3   4   1      275.58      267.32      6.15 o 
  -2   4   1      368.74      394.86      8.82 o 
  -1   4   1      459.86      429.29      6.27 o 
   0   4   1      711.81      727.97     11.57 o 
   1   4   1      357.52      380.41      7.43 o 
   2   4   1     2164.92     2198.79     24.41 o 
   3   4   1       21.09       18.44      3.96 o 
   4   4   1      317.18      321.18      9.71 o 
   5   4   1       71.49       64.93      5.61 o 
  -5   5   1       11.29       11.30      2.47 o 
  -4   5   1        0.32        1.01      1.02 o 
  -3   5   1      160.68      157.75      4.66 o 
  -2   5   1     1609.75     1679.02     19.14 o 
  -1   5   1      202.66      214.66      3.89 o 
   0   5   1      338.81      337.72      6.40 o 
   1   5   1      958.39     1051.20     14.03 o 
   2   5   1      601.12      605.61      9.94 o 
   3   5   1       24.43       28.23      1.82 o 
   4   5   1        6.00        7.09      1.45 o 
   5   5   1       87.65       87.68      5.14 o 
  -5   6   1      159.41      160.76      7.29 o 
  -4   6   1       57.71       54.83      3.32 o 
  -3   6   1      177.96      182.67      5.94 o 
  -2   6   1      153.41      156.82      3.31 o 
  -1   6   1      330.50      331.64      5.59 o 
   0   6   1        9.70       10.19      1.21 o 
   1   6   1     1200.54     1254.40     16.73 o 
   2   6   1        0.51        0.37      0.53 o 
   3   6   1      691.77      686.85     10.66 o 
   4   6   1       56.68       55.49      3.37 o 
   5   6   1       23.49       22.32      3.36 o 
  -5   7   1       14.96       15.58      3.09 o 
  -4   7   1       63.94       66.75      3.91 o 
  -3   7   1      296.61      296.13      7.40 o 
  -2   7   1       67.88       65.35      2.76 o 
  -1   7   1      132.93      145.52      5.38 o 
   0   7   1     1067.41     1081.83     19.65 o 
   1   7   1       11.29       10.47      1.12 o 
   2   7   1      226.53      229.74      4.65 o 
   3   7   1      178.17      187.24      7.09 o 
   4   7   1       40.45       42.67      4.05 o 
   5   7   1       22.13       26.29      3.71 o 
  -4   8   1       78.60       79.74      5.60 o 
  -3   8   1      551.79      510.30     13.66 o 
  -2   8   1       85.67       90.51      3.90 o 
  -1   8   1      195.90      196.98      4.36 o 
   0   8   1      246.76      244.77      5.87 o 
   1   8   1        7.01        7.16      1.25 o 
   2   8   1       47.84       45.85      2.58 o 
   3   8   1       14.27       10.13      4.24 o 
   4   8   1      218.67      200.09      8.16 o 
  -4   9   1       82.04       58.56      5.14 o 
  -3   9   1       16.69       15.12      3.84 o 
  -2   9   1       29.57       30.51      3.27 o 
  -1   9   1      259.95      258.97      5.46 o 
   0   9   1       88.82       79.07      4.01 o 
   1   9   1      124.66      133.87      3.69 o 
   2   9   1       60.05       63.04      4.77 o 
   3   9   1       40.23       38.40      3.98 o 
   4   9   1      312.00      278.82     10.19 o 
  -4  10   1      408.81      425.99     13.57 o 
  -3  10   1       97.24       95.38      5.69 o 
  -2  10   1      123.77      116.34      5.83 o 
  -1  10   1      172.84      167.46      5.31 o 
   0  10   1       66.20       62.85      2.67 o 
   1  10   1       33.27       32.70      2.33 o 
   2  10   1       26.02       31.05      3.57 o 
   3  10   1       13.17       12.46      2.67 o 
  -3  11   1       44.78       39.30      4.29 o 
  -2  11   1       65.66       61.07      5.48 o 
  -1  11   1       14.18       11.24      1.86 o 
   0  11   1       12.40       11.19      1.55 o 
   1  11   1       18.03       19.48      2.35 o 
   2  11   1       63.98       60.77      5.01 o 
   3  11   1       68.14       57.40      5.28 o 
  -2  12   1      157.78      165.47      7.65 o 
  -1  12   1       86.42       88.98      4.21 o 
   0  12   1        0.48        0.41      1.19 o 
   1  12   1       37.86       41.09      3.34 o 
   2  12   1        3.91        2.09      1.93 o 
  -1  13   1       54.70       62.79      4.30 o 
   0  13   1        0.05        0.51      1.48 o 
   1  13   1       52.72       49.54      4.72 o 
  -1 -13   2        4.35        5.34      2.47 o 
   0 -13   2        8.41        8.11      2.60 o 
   1 -13   2        3.23        3.16      2.36 o 
  -2 -12   2        5.45        6.91      2.30 o 
  -1 -12   2      160.94      168.16      7.34 o 
   0 -12   2      102.15       92.64      5.24 o 
   1 -12   2       84.55       78.93      5.31 o 
   2 -12   2       13.43       18.42      3.10 o 
  -3 -11   2       15.68       19.57      3.19 o 
  -2 -11   2       17.96       18.34      2.94 o 
  -1 -11   2       12.33        8.85      2.23 o 
   0 -11   2       13.86       11.62      2.38 o 
   1 -11   2      108.24       98.44      5.24 o 
   2 -11   2       18.94       16.32      2.79 o 
   3 -11   2       43.07       46.87      6.50 o 
  -4 -10   2       29.31       25.64      3.60 o 
  -3 -10   2       28.46       28.09      3.51 o 
  -2 -10   2      238.53      244.28     13.11 o 
  -1 -10   2       19.15       21.42      2.90 o 
   0 -10   2      114.45      104.29      4.98 o 
   1 -10   2       62.73       54.49      4.27 o 
   2 -10   2      116.52      111.57      9.51 o 
   3 -10   2        7.33       12.66      2.47 o 
  -4  -9   2       10.37       16.58      2.88 o 
  -3  -9   2        6.33        6.43      1.93 o 
  -2  -9   2       17.44       13.55      2.31 o 
  -1  -9   2       89.22       85.49      4.39 o 
   0  -9   2      257.17      252.70      8.91 o 
   1  -9   2       10.02        9.77      2.05 o 
   2  -9   2      233.18      220.46      7.43 o 
   3  -9   2       81.55       82.31     10.72 o 
   4  -9   2       76.45       78.61      4.94 o 
  -4  -8   2       29.66       34.21      5.35 o 
  -3  -8   2      201.79      210.48      7.57 o 
  -2  -8   2      157.75      150.50      8.28 o 
  -1  -8   2      239.01      233.40      7.19 o 
   0  -8   2       30.48       29.30      3.33 o 
   1  -8   2      214.30      196.79      6.40 o 
   2  -8   2      257.19      234.39      7.40 o 
   3  -8   2       47.62       46.22      5.02 o 
   4  -8   2      124.61      135.64      6.19 o 
  -5  -7   2       11.71        9.85      3.34 o 
  -4  -7   2       70.86       65.75      6.84 o 
  -3  -7   2       97.58      100.14      6.75 o 
  -2  -7   2       62.84       63.70      3.64 o 
  -1  -7   2       44.55       49.66      3.03 o 
   0  -7   2      164.42      158.09      8.97 o 
   1  -7   2       96.98       91.40      3.93 o 
   2  -7   2       83.34       81.89      3.98 o 
   3  -7   2      218.56      204.13      6.97 o 
   4  -7   2      140.62      135.30      8.23 o 
  -5  -6   2       73.66       77.17      6.84 o 
  -4  -6   2       53.64       44.78      5.40 o 
  -3  -6   2      104.43      100.35      6.50 o 
  -2  -6   2      282.80      290.30     11.13 o 
  -1  -6   2      528.54      505.56     11.13 o 
   0  -6   2      908.09      867.91     21.05 o 
   1  -6   2      121.17      113.60      6.77 o 
   2  -6   2      166.24      159.23      5.34 o 
   3  -6   2      185.02      175.15      8.48 o 
   4  -6   2       59.96       50.60      5.52 o 
   5  -6   2       44.20       35.63      5.15 o 
  -5  -5   2        3.67        6.91      2.84 o 
  -4  -5   2       27.06       21.78      3.75 o 
  -3  -5   2       79.17       83.67      5.65 o 
  -2  -5   2      161.82      181.48      7.98 o 
  -1  -5   2      243.48      271.32      8.52 o 
   0  -5   2      237.11      246.75     12.11 o 
   1  -5   2      105.08       98.19      3.52 o 
   2  -5   2      263.66      263.01      9.76 o 
   3  -5   2       82.58       92.27      5.72 o 
   4  -5   2      185.58      171.25      8.75 o 
   5  -5   2       32.70       27.70      4.47 o 
  -5  -4   2       29.53       24.84      4.39 o 
  -4  -4   2      163.88      159.11      8.48 o 
  -3  -4   2       95.09       90.48      5.60 o 
  -2  -4   2      128.25      138.00      6.22 o 
  -1  -4   2      178.15      166.58      6.65 o 
   0  -4   2      841.87      811.40     14.95 o 
   1  -4   2      142.78      155.58      4.32 o 
   2  -4   2      148.26      142.64      6.27 o 
   3  -4   2      283.03      290.31     10.76 o 
   4  -4   2       11.85       13.14      2.02 o 
   5  -4   2      164.12      167.07      9.42 o 
  -5  -3   2       52.22       48.73      5.86 o 
  -4  -3   2       24.20       23.92      3.76 o 
  -3  -3   2      167.48      157.93     15.86 o 
  -2  -3   2       87.21       92.84      5.71 o 
  -1  -3   2       84.24       96.52      4.41 o 
   0  -3   2       34.34       30.76      1.56 o 
   1  -3   2      612.56      615.33     11.56 o 
   2  -3   2     1317.95     1436.48     35.84 o 
   3  -3   2       81.84       75.94      5.76 o 
   4  -3   2       17.33       17.87      2.27 o 
   5  -3   2      175.69      176.69      9.45 o 
  -5  -2   2       53.74       59.26      6.29 o 
  -4  -2   2       11.90       12.30      1.81 o 
  -3  -2   2       55.93       52.51      2.50 o 
  -2  -2   2       42.12       44.92      2.37 o 
  -1  -2   2     1281.72     1406.46     26.83 o 
   1  -2   2      522.95      350.23      9.65 o 
   2  -2   2       16.28       26.28      2.27 o 
   3  -2   2      265.70      271.56     14.84 o 
   4  -2   2      116.98      109.15      5.75 o 
   5  -2   2       87.59       86.75      6.52 o 
  -6  -1   2       54.74       47.83      6.44 o 
  -5  -1   2       31.60       26.47      4.31 o 
  -4  -1   2       56.34       49.94      3.03 o 
  -3  -1   2      146.51      147.99      4.62 o 
  -2  -1   2      407.59      416.56      6.72 o 
  -1  -1   2     1044.16     1102.14     15.41 o 
   0  -1   2      715.46      750.81      9.14 o 
   1  -1   2     3126.77     3138.32     72.31 o 
   2  -1   2      106.24      104.39     10.48 o 
   3  -1   2      679.02      687.16     14.06 o 
   4  -1   2      161.64      178.80      6.11 o 
   5  -1   2        3.32        2.11      1.45 o 
  -6   0   2      163.25      164.41     10.35 o 
  -5   0   2       15.13       18.11      3.70 o 
  -4   0   2       58.20       63.29      3.47 o 
  -3   0   2       30.43       31.40      1.62 o 
  -2   0   2      491.50      673.71     10.37 o 
  -1   0   2     1037.47     1096.31     15.45 o 
   0   0   2      252.49      227.14      4.18 o 
   1   0   2      744.54      777.16     11.25 o 
   2   0   2      330.61      299.53      7.40 o 
   3   0   2      110.08      112.18      3.03 o 
   4   0   2      188.14      188.06      6.56 o 
   5   0   2        1.14        1.04      1.32 o 
  -6   1   2       54.11       53.51      6.65 o 
  -5   1   2       31.87       35.66      5.80 o 
  -4   1   2       56.48       58.31      4.52 o 
  -3   1   2      145.13      155.57      3.84 o 
  -2   1   2      411.05      426.80      7.23 o 
  -1   1   2     1045.45     1088.80     15.58 o 
   0   1   2      723.14      747.92     13.31 o 
   1   1   2     3102.56     3036.67     36.78 o 
   2   1   2      110.74      116.38      2.32 o 
   3   1   2      683.25      705.90     11.70 o 
   4   1   2      160.83      167.66      5.95 o 
   5   1   2        4.37        4.55      1.74 o 
  -5   2   2       56.29       60.76     10.15 o 
  -4   2   2       10.50       12.18      1.98 o 
  -3   2   2       53.67       48.20      2.31 o 
  -1   2   2     1273.70     1318.20     18.93 o 
   0   2   2       92.66       92.56      1.82 o 
   1   2   2      512.54      520.32      7.77 o 
   2   2   2       14.92       19.75      0.86 o 
   3   2   2      265.21      279.28      6.31 o 
   4   2   2      116.10      110.84      4.87 o 
   5   2   2       87.96       86.54      4.88 o 
  -5   3   2       51.78       49.52      4.33 o 
  -4   3   2       24.14       20.96      1.96 o 
  -3   3   2      166.15      163.22      4.36 o 
  -2   3   2       87.01       86.40      2.70 o 
  -1   3   2       85.78       98.31      2.25 o 
   0   3   2       33.50       30.70      1.78 o 
   1   3   2      607.92      602.59      8.30 o 
   3   3   2       78.17       72.64      3.14 o 
   4   3   2       15.83       14.98      2.24 o 
   5   3   2      173.20      179.64      7.22 o 
  -5   4   2       30.39       23.22      3.11 o 
  -4   4   2      163.08      164.74      4.99 o 
  -3   4   2       95.98       93.33      3.35 o 
  -2   4   2      124.77      114.27      3.34 o 
  -1   4   2      185.04      184.30      3.25 o 
   0   4   2      829.36      822.43     11.00 o 
   1   4   2      135.54      141.70      6.22 o 
   2   4   2      150.65      137.13      2.62 o 
   3   4   2      278.59      276.66     14.22 o 
   4   4   2       11.68       15.73      2.61 o 
   5   4   2      162.92      147.88      6.84 o 
  -5   5   2        3.69        2.57      2.84 o 
  -4   5   2       27.21       15.96      4.83 o 
  -3   5   2       79.77       78.26      7.28 o 
  -2   5   2      163.83      177.51      3.07 o 
  -1   5   2      237.95      264.29      4.50 o 
   0   5   2      237.60      245.48      4.36 o 
   1   5   2      104.11       96.84      2.93 o 
   2   5   2      256.99      251.22      7.42 o 
   3   5   2       82.33       83.32      2.74 o 
   4   5   2      184.61      184.15      5.56 o 
   5   5   2       32.07       34.69      7.73 o 
  -5   6   2       73.68       71.96      5.58 o 
  -4   6   2       54.37       54.35      3.33 o 
  -3   6   2      107.06      109.51      4.03 o 
  -2   6   2      292.86      304.74      5.19 o 
  -1   6   2      519.71      506.55      7.75 o 
   0   6   2      912.47      910.48     12.66 o 
   1   6   2      122.40      122.72      4.53 o 
   2   6   2      163.72      165.85      3.69 o 
   3   6   2      181.05      164.38      4.39 o 
   4   6   2       59.20       53.78      3.49 o 
   5   6   2       43.34       46.26      4.59 o 
  -5   7   2       11.48        9.40      2.63 o 
  -4   7   2       70.72       64.74      3.72 o 
  -3   7   2       98.61       93.86      3.93 o 
  -2   7   2       61.94       57.45      2.73 o 
  -1   7   2       42.55       41.49      1.83 o 
   0   7   2      167.35      160.32      3.71 o 
   1   7   2       95.51       96.68      4.77 o 
   2   7   2       81.93       83.00      2.62 o 
   3   7   2      214.12      188.85      7.22 o 
   4   7   2      142.56      135.06      7.17 o 
  -4   8   2       31.61       28.15      3.65 o 
  -3   8   2      206.72      197.58      7.57 o 
  -2   8   2      153.61      151.75      4.70 o 
  -1   8   2      246.82      246.28      5.99 o 
   0   8   2       33.61       34.78      2.93 o 
   1   8   2      215.29      198.67      4.50 o 
   2   8   2      251.39      248.37      6.24 o 
   3   8   2       46.82       39.54      3.82 o 
   4   8   2      121.87      125.48      7.96 o 
  -4   9   2       10.36       15.56      3.53 o 
  -3   9   2        6.41        6.04      2.96 o 
  -2   9   2       18.35       18.33      2.16 o 
  -1   9   2       91.80       91.92      3.73 o 
   0   9   2      253.00      247.44      5.36 o 
   1   9   2        9.42       10.33      1.33 o 
   2   9   2      232.18      222.25     12.62 o 
   3   9   2       83.27       77.86      5.09 o 
   4   9   2       74.29       73.62      5.92 o 
  -4  10   2       31.96       23.70      7.27 o 
  -3  10   2       26.63       21.64      3.25 o 
  -2  10   2      242.67      251.81      8.98 o 
  -1  10   2       18.18       19.40      2.20 o 
   0  10   2      114.51      118.43      3.68 o 
   1  10   2       59.89       61.85      4.47 o 
   2  10   2      116.66      114.08      5.84 o 
   3  10   2        6.66        5.62      2.11 o 
  -3  11   2       16.16       12.92      2.81 o 
  -2  11   2       17.54       20.46      3.17 o 
  -1  11   2       12.48       12.24      1.94 o 
   0  11   2       13.51       11.55      1.58 o 
   1  11   2      110.10      106.86      4.40 o 
   2  11   2       20.18       24.77      3.82 o 
   3  11   2       43.65       41.14      4.63 o 
  -2  12   2        4.57        6.07      4.76 o 
  -1  12   2      161.66      157.92      5.72 o 
   0  12   2       98.31       95.52      4.30 o 
   1  12   2       85.60       77.93      4.12 o 
   2  12   2       12.70        9.63      2.62 o 
  -1  13   2        4.68        3.73      1.62 o 
   0  13   2        8.70        6.95      1.80 o 
   1  13   2        3.32        0.58      1.68 o 
  -1 -13   3       52.18       50.85      4.92 o 
   0 -13   3        2.28        2.88      2.22 o 
   1 -13   3       51.24       43.73      9.45 o 
  -2 -12   3        2.65        4.99      2.31 o 
  -1 -12   3       87.67       81.34      5.42 o 
   0 -12   3       11.13        7.31      2.29 o 
   1 -12   3      114.81      115.03      6.03 o 
   2 -12   3        4.87        1.83      1.90 o 
  -3 -11   3       43.51       52.24      4.91 o 
  -2 -11   3       97.41       96.56      5.39 o 
  -1 -11   3      265.50      265.65     14.97 o 
   0 -11   3      161.11      163.10     12.16 o 
   1 -11   3       24.17       20.44      5.04 o 
   2 -11   3       12.88       17.09      2.88 o 
   3 -11   3       49.20       56.03      4.89 o 
  -4 -10   3       87.87      109.74      6.23 o 
  -3 -10   3      152.81      156.63     11.08 o 
  -2 -10   3       97.39      102.97      5.33 o 
  -1 -10   3       75.11       71.20      9.12 o 
   0 -10   3      240.36      228.18      7.58 o 
   1 -10   3       84.66       75.80      4.43 o 
   2 -10   3       29.25       19.70      2.88 o 
   3 -10   3       25.27       27.08      3.32 o 
  -4  -9   3        7.15        8.89      2.26 o 
  -3  -9   3       76.45       70.02      4.78 o 
  -2  -9   3      200.32      197.39     13.61 o 
  -1  -9   3      190.83      193.06     10.67 o 
   0  -9   3       63.11       59.50      3.63 o 
   1  -9   3      106.68      107.57      5.91 o 
   2  -9   3       40.41       42.13      3.67 o 
   3  -9   3       10.43       11.16      2.76 o 
   4  -9   3       13.52       19.97      4.14 o 
  -4  -8   3      143.36      131.52      8.78 o 
  -3  -8   3       44.34       46.85      4.00 o 
  -2  -8   3      436.16      420.78     24.90 o 
  -1  -8   3      116.87      110.44      4.74 o 
   0  -8   3      204.65      204.79     10.08 o 
   1  -8   3      188.05      178.60      9.16 o 
   2  -8   3      261.61      234.62     13.78 o 
   3  -8   3      106.38      101.17      5.71 o 
   4  -8   3       20.96       28.46      3.34 o 
  -5  -7   3       10.87       19.36      4.27 o 
  -4  -7   3       28.96       28.20      4.62 o 
  -3  -7   3      128.40      128.99      7.77 o 
  -2  -7   3      350.66      352.57      9.45 o 
  -1  -7   3        5.82        3.90      1.39 o 
   0  -7   3       81.47       78.56      4.67 o 
   1  -7   3      215.42      209.13      7.50 o 
   2  -7   3      168.79      164.54      5.71 o 
   3  -7   3       13.12       17.37      2.42 o 
   4  -7   3        6.93        7.95      2.76 o 
  -5  -6   3       97.84      103.49      7.95 o 
  -4  -6   3      106.80      114.82      7.61 o 
  -3  -6   3      495.67      485.01     16.94 o 
  -2  -6   3      363.21      332.38     12.31 o 
  -1  -6   3      300.67      280.54      7.50 o 
   0  -6   3       92.66       92.17      3.63 o 
   1  -6   3      175.86      181.94      5.40 o 
   2  -6   3      234.31      235.28      6.75 o 
   3  -6   3      119.27      102.73      6.22 o 
   4  -6   3       52.00       48.87      5.39 o 
   5  -6   3       25.37       25.38      4.44 o 
  -5  -5   3       37.61       37.19      5.36 o 
  -4  -5   3      247.71      241.41     11.25 o 
  -3  -5   3      168.62      165.79      8.25 o 
  -2  -5   3      139.62      137.29      4.42 o 
  -1  -5   3      281.84      291.59      7.19 o 
   0  -5   3      314.53      300.52     11.03 o 
   1  -5   3       39.71       54.10      2.64 o 
   2  -5   3      137.06      144.36      4.75 o 
   3  -5   3      128.85      141.94      7.12 o 
   4  -5   3      100.51       93.46      6.32 o 
   5  -5   3       19.94       29.13      4.60 o 
  -5  -4   3       88.16       93.83      7.17 o 
  -4  -4   3      606.52      566.32     19.27 o 
  -3  -4   3       92.91       87.91      5.61 o 
  -2  -4   3      110.30      108.23      8.34 o 
  -1  -4   3       33.93       26.74      2.86 o 
   0  -4   3      749.41      756.65     14.09 o 
   1  -4   3       41.28       40.95      2.99 o 
   2  -4   3       33.58       41.21      3.11 o 
   3  -4   3       31.26       35.69      3.79 o 
   4  -4   3       42.44       47.17      3.64 o 
   5  -4   3        2.39        1.82      2.14 o 
  -5  -3   3       24.25       23.38      4.22 o 
  -4  -3   3      115.07      117.14      7.19 o 
  -3  -3   3       36.18       35.03      1.99 o 
  -2  -3   3      129.46      132.08      3.78 o 
  -1  -3   3      716.63      642.62     66.96 o 
   1  -3   3       59.94       54.10      2.17 o 
   2  -3   3       42.52       20.21      2.29 o 
   3  -3   3      304.72      316.78     11.07 o 
   4  -3   3      146.91      147.20      9.36 o 
   5  -3   3       88.64       86.17      6.42 o 
  -5  -2   3      352.09      314.71     13.60 o 
  -4  -2   3       32.00       35.50      4.40 o 
  -3  -2   3      302.51      297.30      6.53 o 
  -2  -2   3        3.32        2.48      0.49 o 
  -1  -2   3     1422.11     1512.46     26.51 o 
   0  -2   3     1441.17     1442.95     24.12 o 
   1  -2   3      243.65      259.48      7.48 o 
   2  -2   3      118.26      123.57      5.07 o 
   3  -2   3       89.86       79.63      8.37 o 
   4  -2   3       71.45       70.87      3.73 o 
   5  -2   3      112.36      122.41      5.59 o 
  -6  -1   3       65.98       60.32      7.10 o 
  -5  -1   3       30.94       26.48      4.32 o 
  -4  -1   3       40.59       40.10      3.85 o 
  -3  -1   3       26.36       27.64      1.39 o 
  -2  -1   3      117.31      111.13      3.77 o 
  -1  -1   3      113.67      127.23      2.88 o 
   0  -1   3      119.28      117.93      1.89 o 
   1  -1   3      796.15      845.55     15.13 o 
   2  -1   3      436.89      436.58     12.35 o 
   3  -1   3       10.10        7.06      1.99 o 
   4  -1   3      203.75      201.50      6.63 o 
   5  -1   3       54.52       49.40      4.05 o 
  -6   0   3      251.39      254.11     13.17 o 
  -5   0   3       66.67       65.14      5.77 o 
  -4   0   3       74.48       76.65      3.77 o 
  -3   0   3       10.35       36.65      2.49 o 
  -2   0   3        1.96        0.39      0.46 o 
  -1   0   3       95.14       84.11      1.93 o 
   0   0   3      528.80      525.54     12.03 o 
   1   0   3      291.09      278.75      4.67 o 
   2   0   3        0.11       -0.24      0.43 o 
   3   0   3        1.93        2.14      0.68 o 
   4   0   3       29.54       36.94      3.44 o 
   5   0   3       63.60       67.08      4.44 o 
  -6   1   3       65.94       66.90      7.46 o 
  -5   1   3       31.36       26.65      3.08 o 
  -4   1   3       41.70       47.54      3.51 o 
  -3   1   3       26.30       26.75      2.29 o 
  -2   1   3      118.30      105.81      2.72 o 
  -1   1   3      109.89      122.36      2.63 o 
   0   1   3      114.24      113.96      3.01 o 
   1   1   3      790.37      822.35     10.49 o 
   2   1   3      446.24      454.99      6.68 o 
   3   1   3       11.52       11.18      1.08 o 
   4   1   3      198.53      196.25      6.61 o 
   5   1   3       54.30       51.15      4.58 o 
  -5   2   3      345.61      358.66     10.56 o 
  -4   2   3       28.59       29.17      4.14 o 
  -3   2   3      300.21      310.60      6.43 o 
  -2   2   3        3.82        2.87      0.70 o 
  -1   2   3     1398.93     1445.53     20.73 o 
   0   2   3     1456.77     1371.80     29.47 o 
   1   2   3      236.49      244.81      3.51 o 
   2   2   3      119.47      111.41      5.84 o 
   3   2   3       88.37       86.15      2.94 o 
   4   2   3       71.80       66.51      3.76 o 
   5   2   3      112.23      114.09      5.60 o 
  -5   3   3       23.76       27.01      4.30 o 
  -4   3   3      115.34      115.86      3.96 o 
  -3   3   3       34.90       35.35      3.28 o 
  -2   3   3      134.53      133.98      3.52 o 
  -1   3   3      724.91      718.61     11.28 o 
   0   3   3       91.48      101.10      2.19 o 
   1   3   3       58.31       55.10      2.18 o 
   2   3   3       38.43       43.26      1.67 o 
   3   3   3      303.69      304.60      9.31 o 
   4   3   3      141.54      125.66      5.35 o 
   5   3   3       90.07       83.29      6.35 o 
  -5   4   3       85.13       96.54     10.94 o 
  -4   4   3      603.05      586.62     12.54 o 
  -3   4   3       87.15       78.41      3.08 o 
  -2   4   3      106.00       97.04      4.29 o 
  -1   4   3       31.55       24.58      1.05 o 
   0   4   3      746.01      746.86     10.20 o 
   1   4   3       40.99       42.91      2.29 o 
   2   4   3       32.05       30.78      1.29 o 
   3   4   3       30.55       31.20      2.29 o 
   4   4   3       41.93       40.99      2.81 o 
   5   4   3        2.38        1.18      1.51 o 
  -5   5   3       37.40       46.01      4.42 o 
  -4   5   3      248.45      245.80      8.90 o 
  -3   5   3      165.86      170.76      4.89 o 
  -2   5   3      144.27      133.22      3.92 o 
  -1   5   3      272.93      276.04      4.67 o 
   0   5   3      313.75      297.69      5.08 o 
   1   5   3       35.88       43.35      1.67 o 
   2   5   3      135.29      139.87      3.80 o 
   3   5   3      126.07      123.36      3.43 o 
   4   5   3      102.84       97.08      4.00 o 
   5   5   3       20.05       22.76      3.25 o 
  -5   6   3       95.44       99.75      8.75 o 
  -4   6   3      106.67      117.71      5.27 o 
  -3   6   3      492.53      482.37      9.98 o 
  -2   6   3      365.51      339.55      9.21 o 
  -1   6   3      298.38      276.93      4.95 o 
   0   6   3       96.31       97.18      2.66 o 
   1   6   3      170.34      178.17      3.88 o 
   2   6   3      237.28      244.92      4.85 o 
   3   6   3      117.78      101.98      3.76 o 
   4   6   3       51.60       49.30      4.80 o 
   5   6   3       25.10       30.51      3.86 o 
  -5   7   3       11.01       12.74      2.91 o 
  -4   7   3       27.86       24.99      2.63 o 
  -3   7   3      130.03      134.37      5.36 o 
  -2   7   3      344.41      325.65      7.25 o 
  -1   7   3        6.55        6.67      0.96 o 
   0   7   3       80.66       77.87      3.36 o 
   1   7   3      213.73      207.31      4.45 o 
   2   7   3      161.13      160.79      3.90 o 
   3   7   3       12.33       15.73      1.89 o 
   4   7   3        6.72        8.13      2.30 o 
  -4   8   3      140.82      138.65      5.38 o 
  -3   8   3       46.15       46.19      4.19 o 
  -2   8   3      440.92      425.51      9.07 o 
  -1   8   3      120.89      122.62      3.31 o 
   0   8   3      201.93      198.98      4.49 o 
   1   8   3      190.12      180.79      4.31 o 
   2   8   3      260.59      255.02      6.43 o 
   3   8   3      107.99      106.56      5.55 o 
   4   8   3       20.67       26.95      3.63 o 
  -4   9   3        6.96        8.22      2.58 o 
  -3   9   3       75.90       72.81      6.40 o 
  -2   9   3      200.45      192.14      6.82 o 
  -1   9   3      187.27      194.11      5.73 o 
   0   9   3       61.00       63.16      2.57 o 
   1   9   3      103.34      113.69      3.47 o 
   2   9   3       40.67       43.56      4.16 o 
   3   9   3        8.93        7.17      2.20 o 
   4   9   3       12.16       13.59      3.06 o 
  -4  10   3       91.01      102.61      6.61 o 
  -3  10   3      154.79      167.23      7.53 o 
  -2  10   3       95.68      101.37      7.39 o 
  -1  10   3       78.62       74.80      3.60 o 
   0  10   3      243.75      249.72      5.65 o 
   1  10   3       86.82       84.37      3.71 o 
   2  10   3       30.42       20.03      3.00 o 
   3  10   3       25.83       26.73      3.67 o 
  -3  11   3       42.58       45.29      4.75 o 
  -2  11   3       97.23       96.04      5.56 o 
  -1  11   3      269.71      271.36      7.52 o 
   0  11   3      159.20      153.66      5.53 o 
   1  11   3       22.07       15.91      3.36 o 
   2  11   3       11.87       12.53      5.00 o 
   3  11   3       46.64       44.04      4.84 o 
  -2  12   3        3.11        5.22      3.26 o 
  -1  12   3       88.40       91.68      4.39 o 
   0  12   3       12.16       14.58      2.18 o 
   1  12   3      117.38      119.84      4.91 o 
   2  12   3        4.92        2.93      3.11 o 
  -1  13   3       50.91       54.44      4.07 o 
   0  13   3        2.68        2.35      1.52 o 
   1  13   3       51.69       46.50      6.91 o 
  -1 -13   4      109.16      127.60      6.71 o 
   0 -13   4      313.16      323.94     10.88 o 
  -2 -12   4       49.39       54.92      4.96 o 
  -1 -12   4       84.15       87.52      5.71 o 
   0 -12   4      201.15      199.90      7.82 o 
   1 -12   4       75.01       73.11      5.57 o 
   2 -12   4        3.61        1.01      1.86 o 
  -3 -11   4       21.37       29.52      3.82 o 
  -2 -11   4       18.60       19.66      3.12 o 
  -1 -11   4      263.25      259.85      8.94 o 
   0 -11   4       69.07       71.74      4.76 o 
   1 -11   4       75.21       73.05      4.88 o 
   2 -11   4       68.32       71.38      5.26 o 
  -4 -10   4      158.33      200.75      9.62 o 
  -3 -10   4       43.00       48.14      4.51 o 
  -2 -10   4       34.80       29.77      4.19 o 
  -1 -10   4      205.37      200.41      7.37 o 
   0 -10   4       83.16       81.07      4.44 o 
   1 -10   4       48.47       46.30      4.90 o 
   2 -10   4       72.50       68.76      4.53 o 
   3 -10   4        4.84        5.53      2.06 o 
  -4  -9   4        4.57       11.53      2.53 o 
  -3  -9   4        1.13        0.50      1.39 o 
  -2  -9   4      215.11      206.55      7.40 o 
  -1  -9   4      170.13      166.12      7.87 o 
   0  -9   4       94.75       87.88      4.34 o 
   1  -9   4      138.85      139.87      5.59 o 
   2  -9   4       27.02       28.32      3.92 o 
   3  -9   4       23.07       22.50      3.79 o 
   4  -9   4       27.17       36.03      3.84 o 
  -4  -8   4       90.90       94.93      7.51 o 
  -3  -8   4       11.39        9.33      2.11 o 
  -2  -8   4      561.14      555.83     13.41 o 
  -1  -8   4       45.13       44.14      3.60 o 
   0  -8   4      183.54      164.04      6.95 o 
   1  -8   4      182.39      184.73      6.20 o 
   2  -8   4       10.15        8.91      1.84 o 
   3  -8   4       44.28       45.05      3.78 o 
   4  -8   4       20.32       25.65      6.59 o 
  -5  -7   4       38.83       32.63      5.50 o 
  -4  -7   4       17.06       24.47      4.49 o 
  -3  -7   4       75.08       77.82      6.11 o 
  -2  -7   4      314.41      311.26     10.71 o 
  -1  -7   4       57.55       56.92      4.14 o 
   0  -7   4       66.90       59.96      3.75 o 
   1  -7   4      135.88      124.39      4.68 o 
   2  -7   4       27.75       29.87      2.76 o 
   3  -7   4      141.80      152.98      8.26 o 
   4  -7   4       53.89       62.24      4.60 o 
  -5  -6   4       79.57       68.61      7.58 o 
  -4  -6   4       28.71       32.41      4.81 o 
  -3  -6   4      501.74      491.63     17.24 o 
  -2  -6   4       83.60       98.92      4.02 o 
  -1  -6   4       23.40       22.98      2.26 o 
   0  -6   4      197.58      185.88      5.46 o 
   1  -6   4        6.54        5.44      1.27 o 
   2  -6   4      395.38      379.05      9.89 o 
   3  -6   4       51.38       52.74      3.47 o 
   4  -6   4        9.55        6.17      2.40 o 
  -5  -5   4       57.19       49.35      6.27 o 
  -4  -5   4        7.33        6.14      2.49 o 
  -3  -5   4      295.21      285.09     11.66 o 
  -2  -5   4       43.87       55.60      5.16 o 
  -1  -5   4      307.28      306.25      7.49 o 
   0  -5   4       61.18       67.80      3.78 o 
   2  -5   4      233.57      208.10      8.53 o 
   4  -5   4       74.40       75.27      4.13 o 
   5  -5   4       68.03       83.02      6.62 o 
  -5  -4   4       10.02        9.81      3.09 o 
  -4  -4   4      162.25      157.81      8.63 o 
  -3  -4   4       64.06       66.49      4.91 o 
  -2  -4   4      756.05      790.29     18.18 o 
  -1  -4   4       21.00       27.05      1.94 o 
   1  -4   4      143.73      153.25      9.76 o 
   2  -4   4      293.81      302.96     10.05 o 
   3  -4   4       27.52       26.55      3.27 o 
   4  -4   4       30.50       22.25     10.33 o 
   5  -4   4       10.75       11.66      3.19 o 
  -5  -3   4        7.90       11.67      3.19 o 
  -4  -3   4      499.41      501.21     17.56 o 
  -3  -3   4      234.87      243.01      6.04 o 
  -2  -3   4      117.83      117.38      3.72 o 
  -1  -3   4      680.42      724.94     14.02 o 
   0  -3   4      743.41      724.41     13.06 o 
   1  -3   4      432.51      438.36      8.79 o 
   2  -3   4      507.34      523.27     14.77 o 
   3  -3   4      624.06      644.27     18.74 o 
   5  -3   4      102.66      109.74      7.24 o 
  -5  -2   4      125.50      123.23      7.97 o 
  -4  -2   4      273.09      265.72     11.35 o 
  -3  -2   4      662.01      662.57     10.68 o 
  -2  -2   4       47.23       48.70      1.46 o 
  -1  -2   4     1014.99     1033.49     17.68 o 
   0  -2   4     1253.38     1255.51     17.82 o 
   1  -2   4     1534.22     1560.08     26.65 o 
   2  -2   4       88.89       89.10      4.07 o 
   3  -2   4      120.98      115.73      3.49 o 
   5  -2   4        1.17        1.93      1.45 o 
  -6  -1   4      146.82      162.61     10.46 o 
  -5  -1   4      312.11      317.14     13.85 o 
  -4  -1   4       55.68       58.97      4.87 o 
  -3  -1   4      320.93      325.32      6.07 o 
  -2  -1   4      552.85      571.86      9.01 o 
  -1  -1   4      294.13      314.79      5.20 o 
   0  -1   4     1730.16     1708.10     20.50 o 
   1  -1   4      614.38      597.43     14.33 o 
   2  -1   4      915.26      913.30     31.84 o 
   3  -1   4      155.15      158.65      4.07 o 
   4  -1   4      528.74      522.14     18.66 o 
   5  -1   4      238.51      252.03      8.51 o 
  -6   0   4       14.87       12.03      3.77 o 
  -5   0   4      377.40      356.31     14.82 o 
  -4   0   4      109.31      116.78      4.64 o 
  -3   0   4       60.90       46.58      1.96 o 
  -2   0   4      185.04      185.68      5.53 o 
  -1   0   4     1247.51     1164.10     16.68 o 
   0   0   4     2918.91     2921.20     40.19 o 
   1   0   4        9.50       13.22      1.57 o 
   2   0   4      135.68      142.84      3.39 o 
   3   0   4       11.41       11.20      1.20 o 
   4   0   4       13.90       16.57      3.61 o 
   5   0   4       10.31        8.33      2.02 o 
  -6   1   4      147.13      143.83      9.81 o 
  -5   1   4      315.52      302.12     13.48 o 
  -4   1   4       56.30       57.96      3.41 o 
  -3   1   4      318.94      312.43      6.26 o 
  -2   1   4      563.02      579.44     19.16 o 
  -1   1   4      283.43      290.38      5.09 o 
   0   1   4     1762.86     1701.04     29.83 o 
   1   1   4      605.14      567.61     10.47 o 
   2   1   4      916.83      926.33     12.34 o 
   3   1   4      155.25      156.84      5.17 o 
   4   1   4      528.58      503.04     18.56 o 
   5   1   4      237.34      248.16      8.47 o 
  -5   2   4      120.87      127.02      8.25 o 
  -4   2   4      281.35      290.59      6.65 o 
  -3   2   4      657.84      652.74     11.26 o 
  -2   2   4       50.11       51.53      2.01 o 
  -1   2   4     1012.22     1014.78     15.06 o 
   1   2   4     1536.11     1544.87     22.47 o 
   2   2   4       88.03       86.97      2.20 o 
   3   2   4      120.97      106.06      4.21 o 
   4   2   4       63.81       62.27      3.92 o 
   5   2   4        1.29        1.58      1.57 o 
  -5   3   4        7.62        8.86      2.57 o 
  -4   3   4      506.41      534.08     10.48 o 
  -3   3   4      242.43      236.19      6.91 o 
  -2   3   4      122.46      119.22      3.31 o 
  -1   3   4      698.97      729.10      9.57 o 
   0   3   4      738.28      732.39      9.98 o 
   1   3   4      446.41      446.78      6.79 o 
   2   3   4      496.81      495.69      6.72 o 
   3   3   4      631.25      627.25     11.41 o 
   4   3   4      261.68      251.38      7.90 o 
   5   3   4      104.61      100.81      5.30 o 
  -5   4   4        9.43       10.41      2.42 o 
  -4   4   4      156.43      165.84      5.08 o 
  -3   4   4       68.05       72.30      3.00 o 
  -2   4   4      757.24      699.67     11.83 o 
  -1   4   4       20.19       23.82      1.07 o 
   0   4   4      507.27      506.54      8.30 o 
   1   4   4      144.14      154.02      4.10 o 
   2   4   4      295.68      313.45      5.49 o 
   3   4   4       27.57       27.74      2.09 o 
   4   4   4       30.19       21.82      2.85 o 
   5   4   4       10.25       10.48      2.45 o 
  -5   5   4       58.74       64.61      5.12 o 
  -4   5   4        8.17        7.05      1.51 o 
  -3   5   4      303.63      295.14      6.89 o 
  -2   5   4       45.10       54.49      2.68 o 
  -1   5   4      314.40      303.31      5.01 o 
   0   5   4       66.92       71.89      2.16 o 
   1   5   4      277.37      275.29      5.05 o 
   2   5   4      238.77      230.77      4.58 o 
   3   5   4      422.07      412.08      8.73 o 
   4   5   4       72.15       73.00      3.63 o 
   5   5   4       69.18       75.70      7.50 o 
  -5   6   4       78.78       75.44      5.73 o 
  -4   6   4       28.32       27.87      2.61 o 
  -3   6   4      492.07      505.25     10.37 o 
  -2   6   4       87.79       92.42      3.45 o 
  -1   6   4       23.10       21.61      1.61 o 
   0   6   4      197.54      196.24      4.34 o 
   1   6   4        6.24        4.07      0.81 o 
   2   6   4      396.69      385.72      6.81 o 
   3   6   4       51.37       52.94      2.90 o 
   4   6   4        9.37        8.13      1.66 o 
  -5   7   4       40.04       42.08      5.54 o 
  -4   7   4       18.35       19.87      5.39 o 
  -3   7   4       71.33       70.45      6.69 o 
  -2   7   4      323.34      301.52      8.96 o 
  -1   7   4       59.63       59.57      2.13 o 
   0   7   4       65.89       66.16      2.37 o 
   1   7   4      134.33      126.58      3.43 o 
   2   7   4       29.69       30.37      2.71 o 
   3   7   4      144.37      153.37      5.55 o 
   4   7   4       53.16       46.08      4.41 o 
  -4   8   4       88.84       92.22      4.59 o 
  -3   8   4       10.63        9.51      2.21 o 
  -2   8   4      555.80      552.42     13.99 o 
  -1   8   4       45.97       45.38      2.73 o 
   0   8   4      182.22      174.74      4.23 o 
   1   8   4      184.17      179.81      4.40 o 
   2   8   4       10.41        7.60      1.73 o 
   3   8   4       44.29       45.52      4.25 o 
   4   8   4       20.19       25.63      3.52 o 
  -4   9   4        4.02        2.40      1.92 o 
  -3   9   4        1.25        0.55      1.96 o 
  -2   9   4      209.26      216.10     10.60 o 
  -1   9   4      169.24      161.85      5.81 o 
   0   9   4       97.66       94.58      3.17 o 
   1   9   4      135.84      140.99      3.99 o 
   2   9   4       25.53       26.25      2.48 o 
   3   9   4       21.61       23.95      3.39 o 
   4   9   4       27.69       30.72      4.02 o 
  -4  10   4      155.55      187.46      8.52 o 
  -3  10   4       43.15       48.36      8.00 o 
  -2  10   4       34.67       33.25      3.69 o 
  -1  10   4      204.04      206.62      6.22 o 
   0  10   4       84.18       83.54      3.15 o 
   1  10   4       48.85       49.88      2.84 o 
   2  10   4       72.05       72.82      5.40 o 
   3  10   4        4.76        4.08      2.97 o 
  -3  11   4       21.44       20.48      4.36 o 
  -2  11   4       17.02       14.82      2.79 o 
  -1  11   4      259.33      264.23      7.47 o 
   0  11   4       64.96       64.18      3.83 o 
   1  11   4       72.53       79.44      3.33 o 
   2  11   4       66.94       52.57      6.77 o 
  -2  12   4       48.06       43.66      4.53 o 
  -1  12   4       86.00       88.43      4.33 o 
   0  12   4      201.63      210.32      6.72 o 
   1  12   4       74.72       73.66      4.81 o 
   2  12   4        3.63        4.02      2.12 o 
  -1  13   4      106.68      120.79      5.46 o 
   0  13   4      311.98      314.22      8.84 o 
  -2 -12   5       24.44       27.99      3.75 o 
  -1 -12   5       19.98       18.75      3.22 o 
   0 -12   5       87.12       80.39      4.99 o 
   1 -12   5        1.55        2.85      2.06 o 
  -3 -11   5       77.59       87.82      5.92 o 
  -2 -11   5       84.78       84.69      5.16 o 
  -1 -11   5        5.60        8.30      2.28 o 
   0 -11   5      596.52      579.02     14.53 o 
   1 -11   5      125.33      130.05      6.10 o 
   2 -11   5       69.17       78.20      4.82 o 
  -3 -10   5        8.25        8.40      2.27 o 
  -2 -10   5       13.09       11.40      2.36 o 
  -1 -10   5       73.02       75.62      4.54 o 
   0 -10   5       42.70       42.74      3.81 o 
   1 -10   5       28.67       31.97      3.35 o 
   2 -10   5       30.59       30.98      7.92 o 
   3 -10   5       32.67       38.31      3.92 o 
  -4  -9   5      103.72      106.85      6.03 o 
  -3  -9   5       18.67       20.28      2.93 o 
  -2  -9   5      121.09      127.09      6.30 o 
  -1  -9   5      854.70      830.03     36.06 o 
   0  -9   5      305.44      285.60      8.41 o 
   1  -9   5      198.15      195.75      6.77 o 
   2  -9   5      153.90      142.45      5.83 o 
   3  -9   5       91.01       92.48      6.72 o 
  -4  -8   5       67.32       79.60      6.95 o 
  -3  -8   5      108.85      119.88      5.65 o 
  -2  -8   5       54.01       67.95      6.20 o 
  -1  -8   5      119.11      120.37      5.04 o 
   0  -8   5       22.27       22.25      2.51 o 
   1  -8   5      368.99      370.18      9.56 o 
   2  -8   5       19.26       18.03      2.40 o 
   3  -8   5        8.37       11.68      2.14 o 
   4  -8   5       13.96       26.13      4.66 o 
  -5  -7   5      125.57      133.44      9.57 o 
  -4  -7   5       27.80       28.58      4.70 o 
  -3  -7   5      341.51      369.56     14.81 o 
  -2  -7   5      470.46      480.08      9.57 o 
  -1  -7   5      705.27      699.59     14.96 o 
   0  -7   5      209.44      201.98      6.05 o 
   1  -7   5     1219.22     1181.12     22.53 o 
   3  -7   5      239.54      240.74     10.95 o 
   4  -7   5       38.17       45.86      5.85 o 
  -5  -6   5        8.32        9.61      3.32 o 
  -4  -6   5      111.67      121.77      7.98 o 
  -3  -6   5       34.03       44.07      5.15 o 
  -2  -6   5      470.74      500.90     21.75 o 
  -1  -6   5        0.13        1.18      1.64 o 
   0  -6   5      149.32      163.05      9.51 o 
   1  -6   5       86.19       86.52      3.59 o 
   2  -6   5      280.77      275.89      7.39 o 
   3  -6   5        0.74        2.21      1.23 o 
   4  -6   5      175.05      192.42      9.45 o 
  -5  -5   5       12.09       12.15      3.56 o 
  -4  -5   5      130.08      127.22      7.98 o 
  -3  -5   5      631.00      660.58     20.98 o 
  -2  -5   5      728.94      745.45     26.35 o 
  -1  -5   5      919.95      969.04     16.05 o 
   1  -5   5      459.51      441.26      9.49 o 
   2  -5   5      465.91      456.83     10.11 o 
   3  -5   5        8.56        8.68      2.17 o 
   4  -5   5       51.19       64.18      4.16 o 
  -5  -4   5       50.87       35.76      5.32 o 
  -4  -4   5      368.78      373.95     14.72 o 
  -3  -4   5      766.15      772.62     23.12 o 
  -2  -4   5      456.55      449.51     10.11 o 
  -1  -4   5       29.62       27.86      2.18 o 
   0  -4   5      162.36      171.00     12.12 o 
   1  -4   5      215.27      207.77      5.15 o 
   2  -4   5      250.90      253.46      6.36 o 
   3  -4   5      437.12      443.43     14.21 o 
   4  -4   5       24.44       29.32      3.00 o 
  -5  -3   5       51.72       54.67      6.35 o 
  -4  -3   5      200.63      213.63     10.21 o 
  -3  -3   5      153.44      155.45      6.50 o 
  -2  -3   5      543.79      546.85     13.26 o 
  -1  -3   5     2842.19     3084.33     53.28 o 
   0  -3   5      495.34      524.39      8.45 o 
   1  -3   5     1756.81     1711.43     28.99 o 
   2  -3   5      114.72      107.96      4.75 o 
   3  -3   5      609.10      610.00     13.22 o 
   4  -3   5       75.03       77.80      4.04 o 
   5  -3   5        5.39        5.06      2.80 o 
  -5  -2   5      401.44      383.56     15.64 o 
  -4  -2   5      474.20      494.50     17.28 o 
  -3  -2   5      840.92      845.53     13.09 o 
  -2  -2   5      203.92      205.04      3.91 o 
  -1  -2   5     1697.28     1797.69     25.37 o 
   0  -2   5       87.72       92.07      1.90 o 
   1  -2   5       73.93       75.45      3.28 o 
   2  -2   5      564.36      573.98     13.26 o 
   3  -2   5      254.63      256.51      8.20 o 
   4  -2   5       79.62       74.83      3.95 o 
   5  -2   5      140.11      129.46      9.13 o 
  -5  -1   5      235.28      245.79     12.00 o 
  -4  -1   5       88.78       87.91      6.09 o 
  -3  -1   5      168.12      160.33      3.77 o 
  -2  -1   5     1324.23     1393.49     20.20 o 
  -1  -1   5      496.36      504.72      7.96 o 
   0  -1   5     3369.09     3476.74     46.74 o 
   1  -1   5      560.66      622.41      9.63 o 
   2  -1   5     1127.46     1121.34     22.63 o 
   3  -1   5      102.40       99.55      3.19 o 
   4  -1   5      247.23      252.23      7.74 o 
   5  -1   5       61.86       69.24      7.87 o 
  -6   0   5      181.78      175.90     10.92 o 
  -5   0   5      544.09      550.08     19.89 o 
  -4   0   5      536.39      519.19     11.98 o 
  -3   0   5      536.17      520.48      9.05 o 
  -2   0   5     2940.61     3026.96     50.63 o 
  -1   0   5      275.79      313.01      5.43 o 
   0   0   5       73.58       84.13      2.06 o 
   1   0   5     1731.56     1794.99     25.33 o 
   2   0   5        5.28        7.76      1.80 o 
   3   0   5       46.94       53.01      2.25 o 
   4   0   5      255.57      267.20      8.04 o 
   5   0   5      152.46      165.48     10.53 o 
  -5   1   5      228.74      223.30     11.28 o 
  -4   1   5       89.85       92.50      7.19 o 
  -3   1   5      173.56      161.12      4.08 o 
  -2   1   5     1307.88     1379.69     20.34 o 
  -1   1   5      510.65      514.66      8.28 o 
   0   1   5     3362.94     3414.63     58.65 o 
   1   1   5      576.35      624.85     12.52 o 
   2   1   5     1120.77     1108.61     14.62 o 
   3   1   5       99.60      101.41      4.05 o 
   4   1   5      253.06      248.79      7.80 o 
   5   1   5       61.41       67.24      7.90 o 
  -5   2   5      404.17      408.41     31.21 o 
  -4   2   5      473.82      487.90     14.71 o 
  -3   2   5      845.11      839.07     13.87 o 
  -2   2   5      207.51      216.05      4.72 o 
  -1   2   5     1697.90     1771.84     25.33 o 
   0   2   5       86.89       86.24      3.08 o 
   1   2   5       73.86       73.61      2.41 o 
   2   2   5      563.74      568.21      9.59 o 
   3   2   5      255.66      247.61      7.06 o 
   4   2   5       80.42       79.51      4.20 o 
   5   2   5      139.89      129.03      9.26 o 
  -5   3   5       51.74       49.59     10.27 o 
  -4   3   5      198.16      210.03      5.67 o 
  -3   3   5      154.02      143.63      5.54 o 
  -2   3   5      535.10      529.30      9.35 o 
  -1   3   5     2838.05     2971.22     35.63 o 
   0   3   5      500.57      498.13      8.43 o 
   1   3   5     1772.95     1737.34     25.50 o 
   2   3   5      110.04       96.19      2.53 o 
   3   3   5      620.13      594.34     10.89 o 
   4   3   5       74.03       68.85      3.91 o 
   5   3   5        5.51        4.30      2.87 o 
  -5   4   5       52.92       47.15      4.31 o 
  -4   4   5      376.29      391.39      8.93 o 
  -3   4   5      765.83      741.55     13.10 o 
  -2   4   5      458.76      422.13      9.99 o 
  -1   4   5       30.67       31.45      1.47 o 
   0   4   5      162.83      170.69      4.01 o 
   1   4   5      215.22      213.73      4.23 o 
   2   4   5      252.86      238.31      6.10 o 
   3   4   5      436.46      425.52      7.55 o 
   4   4   5       25.32       25.04      4.62 o 
   5   4   5       15.41       16.98      4.54 o 
  -5   5   5       11.23        9.18      2.39 o 
  -4   5   5      125.95      127.12      6.68 o 
  -3   5   5      629.27      618.46     12.61 o 
  -2   5   5      731.37      714.49     12.50 o 
  -1   5   5      937.83      933.61     17.18 o 
   0   5   5     1522.98     1500.15     25.27 o 
   1   5   5      458.81      437.63      7.22 o 
   2   5   5      474.47      462.19      7.70 o 
   3   5   5        8.59       10.21      1.52 o 
   4   5   5       51.56       57.86      4.53 o 
   5   5   5       29.20       40.74      6.64 o 
  -5   6   5        8.47        6.51      2.32 o 
  -4   6   5      113.49      112.71      4.52 o 
  -3   6   5       35.38       39.05      2.84 o 
  -2   6   5      472.76      493.21     11.74 o 
  -1   6   5        0.19        0.15      0.54 o 
   0   6   5      150.15      165.73      4.55 o 
   1   6   5       86.40       84.58      3.23 o 
   2   6   5      280.45      268.43      7.85 o 
   3   6   5        0.87       -0.27      0.88 o 
   4   6   5      175.58      184.70      7.58 o 
  -5   7   5      124.52      132.02      8.30 o 
  -4   7   5       27.55       27.57      2.77 o 
  -3   7   5      344.66      345.35      8.32 o 
  -2   7   5      478.58      475.39     12.28 o 
  -1   7   5      709.07      695.56     14.49 o 
   0   7   5      210.08      198.97      4.42 o 
   1   7   5     1235.86     1230.69     17.29 o 
   2   7   5      156.29      152.19      4.81 o 
   4   7   5       35.54       33.64      3.91 o 
  -4   8   5       66.22       67.99      4.39 o 
  -3   8   5      110.91      112.58      5.72 o 
  -2   8   5       52.65       54.56      3.95 o 
  -1   8   5      120.74      110.97      4.04 o 
   0   8   5       22.02       21.64      1.74 o 
   1   8   5      368.82      376.47      7.17 o 
   2   8   5       18.97       20.49      2.19 o 
   3   8   5        8.87        9.60      1.74 o 
   4   8   5       13.58       14.94      2.90 o 
  -4   9   5      104.86      118.33      7.59 o 
  -3   9   5       20.10       20.30      4.68 o 
  -2   9   5      126.00      128.92      5.99 o 
  -1   9   5      863.39      850.14     20.36 o 
   0   9   5      314.33      311.50      6.40 o 
   1   9   5      200.48      205.28      5.06 o 
   2   9   5      158.11      158.64      5.33 o 
   3   9   5       90.44       91.06      5.57 o 
  -3  10   5        7.83        8.88      2.57 o 
  -2  10   5       13.90       12.33      2.55 o 
  -1  10   5       71.70       68.74      3.69 o 
   0  10   5       42.97       42.40      3.14 o 
   1  10   5       28.80       29.62      2.29 o 
   2  10   5       30.93       23.35      3.29 o 
   3  10   5       32.75       47.65      5.55 o 
  -3  11   5       78.15       80.72      5.86 o 
  -2  11   5       87.16       86.88      5.47 o 
  -1  11   5        4.36        4.80      1.55 o 
   0  11   5      607.02      634.61     13.22 o 
   1  11   5      125.72      123.66      4.16 o 
   2  11   5       71.67       70.14      5.63 o 
  -2  12   5       24.40       27.39      4.44 o 
  -1  12   5       20.24       20.76      2.62 o 
   0  12   5       86.46       85.90      4.31 o 
   1  12   5        1.54        0.78      1.59 o 
  -2 -12   6       70.80       70.58      5.77 o 
  -1 -12   6       72.60       75.15      5.78 o 
   0 -12   6       67.91       76.61      5.64 o 
   1 -12   6        5.62        2.66      2.10 o 
  -3 -11   6       68.21       78.30      6.10 o 
  -2 -11   6       16.60       23.34      3.30 o 
  -1 -11   6      217.62      224.76      8.31 o 
   0 -11   6      128.93      126.40      5.96 o 
   1 -11   6      167.27      167.63      6.89 o 
   2 -11   6       23.90       24.64      3.93 o 
  -3 -10   6      108.66      128.40      6.44 o 
  -2 -10   6        1.40        2.91      1.39 o 
  -1 -10   6      117.05      116.25      5.60 o 
   0 -10   6      179.30      180.42     13.11 o 
   1 -10   6       60.68       65.80      4.71 o 
   2 -10   6       95.20       90.43      4.92 o 
   3 -10   6       67.42       71.06      7.62 o 
  -4  -9   6       57.53       72.58      6.94 o 
  -3  -9   6       78.89       82.40      5.34 o 
  -2  -9   6      153.90      156.15      5.19 o 
  -1  -9   6      209.63      197.05      6.99 o 
   0  -9   6      208.33      207.54     11.11 o 
   1  -9   6       33.22       34.61      3.35 o 
   3  -9   6       24.00       23.52      4.44 o 
  -4  -8   6       33.66       39.87      5.82 o 
  -3  -8   6       17.48       18.34      2.76 o 
  -2  -8   6      123.76      125.00      4.39 o 
  -1  -8   6       74.28       73.03      4.57 o 
   0  -8   6      151.98      158.15      5.66 o 
   2  -8   6       39.01       39.00      3.30 o 
   3  -8   6       14.56       21.12      4.11 o 
  -5  -7   6      236.03      248.77     13.41 o 
  -4  -7   6       47.64       50.88      6.22 o 
  -3  -7   6      139.60      136.15      8.27 o 
  -2  -7   6      270.33      282.19      6.80 o 
  -1  -7   6      362.07      371.09      9.46 o 
   0  -7   6       23.90       21.12      2.28 o 
   1  -7   6      340.47      326.67      9.23 o 
   2  -7   6       56.45       60.79      3.41 o 
   3  -7   6      112.88      116.46      4.97 o 
   4  -7   6       35.38       35.18      5.21 o 
  -5  -6   6       66.97       61.35      7.30 o 
  -4  -6   6       45.35       49.72      6.00 o 
  -3  -6   6       52.07       52.67      5.64 o 
  -2  -6   6      178.46      171.98      5.87 o 
  -1  -6   6       60.00       62.07      2.66 o 
   0  -6   6      114.97      107.17      3.96 o 
   1  -6   6        3.00        2.28      1.17 o 
   2  -6   6      461.08      461.35     10.57 o 
   3  -6   6       61.91       64.06      3.82 o 
  -5  -5   6      138.26      125.50      8.88 o 
  -4  -5   6      219.17      200.56     10.36 o 
  -3  -5   6      287.92      289.58     11.93 o 
  -2  -5   6       94.96       99.25      4.09 o 
  -1  -5   6       74.82       83.82      2.92 o 
   0  -5   6      328.94      337.55      9.97 o 
   1  -5   6      194.02      194.19      5.31 o 
   2  -5   6       47.81       53.70      5.47 o 
   3  -5   6      148.61      157.51      5.34 o 
   4  -5   6      119.44      122.35      8.11 o 
  -5  -4   6        3.43        3.67      2.49 o 
  -4  -4   6      141.77      129.88      7.95 o 
  -3  -4   6       29.08       29.45      2.45 o 
  -2  -4   6      119.81      127.56      4.48 o 
  -1  -4   6      313.77      330.85      8.04 o 
   0  -4   6      619.10      675.07     10.90 o 
   1  -4   6      224.84      219.31      4.83 o 
   2  -4   6       25.41       26.98      2.08 o 
   3  -4   6      266.43      281.09      7.78 o 
   4  -4   6       45.17       50.06      6.24 o 
  -5  -3   6       81.16       82.30      6.80 o 
  -4  -3   6      289.00      278.18     12.11 o 
  -3  -3   6      745.05      767.22     15.73 o 
  -2  -3   6      378.54      384.66      8.94 o 
  -1  -3   6      148.39      162.29      4.75 o 
   0  -3   6       25.81       20.13      1.45 o 
   1  -3   6      113.87      114.44      2.80 o 
   2  -3   6      278.84      277.26      5.52 o 
   3  -3   6       49.24       50.66      2.82 o 
   4  -3   6       54.89       56.97      6.49 o 
   5  -3   6      130.06      137.98      9.66 o 
  -5  -2   6       22.06       18.76      3.86 o 
  -4  -2   6      136.68      141.12      7.95 o 
  -3  -2   6       78.84       80.71      3.38 o 
  -2  -2   6       57.92       56.93      1.80 o 
  -1  -2   6      311.07      353.29      6.99 o 
   0  -2   6      232.73      237.21      3.74 o 
   1  -2   6      155.83      184.95      3.53 o 
   2  -2   6       92.63      104.65      3.47 o 
   3  -2   6       78.60       84.89      3.50 o 
   4  -2   6      119.41      117.89      8.00 o 
   5  -2   6      186.04      183.28     11.17 o 
  -5  -1   6      208.36      196.82     10.56 o 
  -4  -1   6      484.07      446.96     15.93 o 
  -3  -1   6       19.79       21.58      1.53 o 
  -2  -1   6      451.96      468.67      9.41 o 
  -1  -1   6      146.15      163.52      3.45 o 
   0  -1   6      199.63      217.48      3.26 o 
   1  -1   6      156.05      155.77      2.58 o 
   2  -1   6       56.94       48.04      2.39 o 
   3  -1   6      264.71      261.71      5.88 o 
   4  -1   6       97.09       86.55      6.86 o 
   5  -1   6       65.47       62.84      7.72 o 
  -5   0   6       52.12       54.47      6.32 o 
  -4   0   6       28.44       25.84      3.95 o 
  -3   0   6       32.20       29.70      1.81 o 
  -2   0   6      399.69      429.81      7.48 o 
  -1   0   6       44.54       47.14      1.67 o 
   0   0   6      133.10      130.79      5.22 o 
   1   0   6      326.22      349.49      8.19 o 
   2   0   6      211.37      204.28      4.38 o 
   3   0   6      181.71      176.54      4.49 o 
   4   0   6      272.59      269.65     12.97 o 
   5   0   6      129.67      130.06      9.50 o 
  -5   1   6      207.54      213.84     11.13 o 
  -4   1   6      486.18      468.03      9.12 o 
  -3   1   6       17.40       16.62      1.53 o 
  -2   1   6      453.67      458.75     10.61 o 
  -1   1   6      146.50      163.71      3.88 o 
   0   1   6      207.02      225.57      5.80 o 
   1   1   6      146.40      146.45      4.49 o 
   2   1   6       60.58       51.80      1.78 o 
   3   1   6      266.53      258.76      7.20 o 
   4   1   6      101.49       98.13      7.53 o 
   5   1   6       62.72       62.13      7.71 o 
  -5   2   6       21.10       19.48      4.00 o 
  -4   2   6      135.34      144.92      4.45 o 
  -3   2   6       77.60       74.64      3.54 o 
  -2   2   6       58.15       58.46      2.25 o 
  -1   2   6      311.64      348.96      6.32 o 
   0   2   6      232.14      230.42      6.87 o 
   1   2   6      153.32      182.66      5.36 o 
   2   2   6       89.79       96.79      2.56 o 
   3   2   6       76.44       74.60      3.52 o 
   4   2   6      118.88      126.47      8.76 o 
   5   2   6      180.81      176.20     11.23 o 
  -5   3   6       82.65       80.93      4.85 o 
  -4   3   6      281.21      275.91      6.80 o 
  -3   3   6      747.89      732.30     12.77 o 
  -2   3   6      365.35      355.12      7.00 o 
  -1   3   6      158.39      159.30      3.31 o 
   0   3   6       22.58       15.51      1.32 o 
   1   3   6      119.42      121.56      3.58 o 
   2   3   6      281.11      277.55      6.11 o 
   3   3   6       49.38       56.32      3.31 o 
   4   3   6       54.55       49.33      3.92 o 
   5   3   6      131.33      144.35     10.20 o 
  -5   4   6        3.83        1.37      1.70 o 
  -4   4   6      139.31      141.36      6.20 o 
  -3   4   6       28.72       27.29      2.18 o 
  -2   4   6      118.81      112.20      4.03 o 
  -1   4   6      313.03      302.55      7.25 o 
   0   4   6      622.42      661.79     11.08 o 
   1   4   6      221.22      218.26      5.08 o 
   2   4   6       24.10       22.35      1.82 o 
   3   4   6      261.97      267.23      6.44 o 
   4   4   6       44.32       53.60      4.22 o 
   5   4   6      132.42      122.50      9.70 o 
  -5   5   6      137.50      143.48      6.66 o 
  -4   5   6      219.47      210.36      6.10 o 
  -3   5   6      284.42      257.40      6.82 o 
  -2   5   6       97.55      104.91      4.22 o 
  -1   5   6       68.00       71.20      2.39 o 
   0   5   6      315.70      318.41      6.51 o 
   1   5   6      201.47      206.44      4.44 o 
   2   5   6       44.35       40.81      2.10 o 
   3   5   6      153.35      148.91      7.07 o 
   4   5   6      119.89      124.27      9.08 o 
  -5   6   6       65.10       63.53      5.26 o 
  -4   6   6       46.63       42.02      4.03 o 
  -3   6   6       51.35       58.40      3.34 o 
  -2   6   6      178.05      179.56      6.38 o 
  -1   6   6       60.18       60.94      2.35 o 
   0   6   6      113.78      102.31      2.95 o 
   1   6   6        3.12        3.10      0.86 o 
   2   6   6      462.11      453.66      7.99 o 
   3   6   6       60.65       59.22      3.29 o 
   4   6   6      116.36      126.67     13.12 o 
  -5   7   6      237.05      250.71      9.72 o 
  -4   7   6       46.68       49.26      3.70 o 
  -3   7   6      137.84      133.80      5.31 o 
  -2   7   6      259.44      259.99      8.34 o 
  -1   7   6      360.66      337.05      9.43 o 
   0   7   6       26.87       26.09      1.80 o 
   1   7   6      329.22      310.08      9.66 o 
   2   7   6       59.53       61.22      3.21 o 
   3   7   6      110.99      111.29      4.57 o 
   4   7   6       37.54       35.91      6.25 o 
  -4   8   6       32.90       37.78      5.39 o 
  -3   8   6       17.26       15.26      2.71 o 
  -2   8   6      122.93      119.55      5.60 o 
  -1   8   6       74.50       67.14      4.02 o 
   0   8   6      151.28      155.09      4.09 o 
   1   8   6       73.53       75.23      2.92 o 
   2   8   6       40.51       48.79      3.34 o 
   3   8   6       13.97       17.86      2.23 o 
   4   8   6      115.43      132.74      7.00 o 
  -4   9   6       58.03       60.81      5.38 o 
  -3   9   6       77.04       70.42      5.06 o 
  -2   9   6      154.80      136.96      6.27 o 
  -1   9   6      203.29      200.72      6.01 o 
   0   9   6      201.48      205.85      5.03 o 
   1   9   6       34.74       40.91      2.61 o 
   2   9   6      350.86      347.93      8.66 o 
   3   9   6       25.12       23.56      3.43 o 
  -3  10   6      107.34      110.28      6.20 o 
  -2  10   6        1.47       -0.29      1.34 o 
  -1  10   6      116.55      111.24      4.55 o 
   0  10   6      180.57      167.70      5.57 o 
   1  10   6       61.03       61.60      5.14 o 
   2  10   6       93.44      105.47      4.62 o 
   3  10   6       69.59       83.60      6.45 o 
  -3  11   6       66.68       56.89      5.27 o 
  -2  11   6       16.80       19.28      3.19 o 
  -1  11   6      214.50      228.84      7.06 o 
   0  11   6      130.15      135.29      5.22 o 
   1  11   6      166.42      167.26      5.82 o 
   2  11   6       24.42       29.02      3.88 o 
  -2  12   6       70.11       63.95      5.57 o 
  -1  12   6       72.59       68.05      4.24 o 
   0  12   6       67.85       78.76      4.54 o 
   1  12   6        5.89        3.79      1.99 o 
  -1 -12   7       29.56       31.11      3.94 o 
   0 -12   7       20.45       20.15      3.21 o 
   1 -12   7       32.87       28.94      3.73 o 
  -2 -11   7      141.06      141.47      6.90 o 
  -1 -11   7      122.12      126.50      6.15 o 
   0 -11   7        9.70        8.63      2.34 o 
   1 -11   7      102.26      105.18      5.46 o 
   2 -11   7       31.83       36.85      5.95 o 
  -3 -10   7       46.53       52.26     10.75 o 
  -2 -10   7       11.23       10.51      1.93 o 
  -1 -10   7      109.88      109.61      6.30 o 
   0 -10   7       26.82       27.83      3.26 o 
   1 -10   7       82.72       84.49      4.71 o 
   2 -10   7       21.92       13.97      3.77 o 
  -4  -9   7       59.31       70.48     10.93 o 
  -3  -9   7      119.99      118.71      6.00 o 
  -2  -9   7       99.22      100.91      4.19 o 
  -1  -9   7      169.88      167.99      8.36 o 
   0  -9   7      392.68      386.04     10.32 o 
   1  -9   7       49.01       45.71      6.68 o 
   2  -9   7      130.15      142.55      8.47 o 
   3  -9   7       79.22       91.13      7.12 o 
  -4  -8   7       15.04       18.82      4.36 o 
  -3  -8   7       48.11       51.45      4.39 o 
  -2  -8   7       17.82       19.54      2.83 o 
  -1  -8   7       10.68       10.11      1.64 o 
   1  -8   7      132.72      137.57      5.29 o 
   2  -8   7      338.99      353.47      9.54 o 
   3  -8   7       48.17       59.78      6.42 o 
  -4  -7   7      103.82      100.19      7.76 o 
  -3  -7   7      203.48      212.88     10.70 o 
  -2  -7   7      250.49      273.71      9.62 o 
  -1  -7   7      442.83      435.76      8.91 o 
   0  -7   7      258.48      261.04      7.29 o 
   1  -7   7      417.89      412.58      9.89 o 
   2  -7   7      128.70      125.12      6.37 o 
   3  -7   7      100.19      103.33      6.92 o 
   4  -7   7       97.65      106.90      8.67 o 
  -5  -6   7        6.29        8.03      3.26 o 
  -4  -6   7        4.12        4.96      2.55 o 
  -3  -6   7       12.30       14.57      3.17 o 
  -2  -6   7       92.36      100.11      4.43 o 
  -1  -6   7       51.05       60.71      6.11 o 
   0  -6   7      215.15      219.07      5.25 o 
   1  -6   7      492.14      521.56     13.56 o 
   2  -6   7      119.66      121.50      4.47 o 
   3  -6   7       30.00       36.09      3.42 o 
   4  -6   7       37.54       58.41      6.91 o 
  -5  -5   7       59.40       62.68      7.20 o 
  -4  -5   7       86.28       88.02      6.80 o 
  -3  -5   7      272.99      274.71     11.62 o 
  -2  -5   7      496.23      532.37     12.28 o 
  -1  -5   7      468.98      477.21      8.86 o 
   0  -5   7      552.67      555.89      9.73 o 
   1  -5   7      438.47      441.35      8.13 o 
   2  -5   7      617.42      633.92     11.12 o 
   3  -5   7       58.03       63.11      3.74 o 
  -5  -4   7       26.58       28.59      4.94 o 
  -4  -4   7        1.44       -0.04      1.75 o 
  -3  -4   7      219.87      217.83      6.54 o 
  -2  -4   7       79.14       79.30      3.56 o 
  -1  -4   7       20.71       26.82      5.68 o 
   0  -4   7      237.58      261.08      5.28 o 
   1  -4   7      124.13      124.06      3.24 o 
   2  -4   7      294.63      287.96      5.94 o 
   3  -4   7      127.85      125.61      6.13 o 
   4  -4   7      133.83      134.07      9.16 o 
  -5  -3   7       46.00       41.67      5.67 o 
  -4  -3   7      183.83      204.48     10.12 o 
  -3  -3   7      211.36      201.64      6.08 o 
  -2  -3   7      219.68      233.42      8.98 o 
  -1  -3   7      411.47      402.88      9.16 o 
   0  -3   7      893.21      950.94     14.31 o 
   1  -3   7      302.12      289.89      5.31 o 
   2  -3   7      211.82      216.31      4.63 o 
   3  -3   7      339.67      336.21     13.38 o 
   4  -3   7       10.60        6.89      2.80 o 
  -5  -2   7       26.59       33.46      4.97 o 
  -4  -2   7       30.28       32.30      4.47 o 
  -3  -2   7       50.24       51.16      2.91 o 
  -2  -2   7       10.51       11.16      1.41 o 
  -1  -2   7      140.01      151.34      3.43 o 
   0  -2   7      479.04      493.09      6.83 o 
   1  -2   7       63.07       63.67      2.19 o 
   2  -2   7      145.31      139.34      4.10 o 
   3  -2   7      242.07      254.29     10.77 o 
   4  -2   7       55.79       57.78      6.82 o 
   5  -2   7       43.90       50.73      7.07 o 
  -5  -1   7       18.28       18.79      3.89 o 
  -4  -1   7      172.84      141.46      7.86 o 
  -3  -1   7      108.02      115.00      3.60 o 
  -2  -1   7      386.32      390.72      7.00 o 
  -1  -1   7      965.88     1000.58     15.06 o 
   0  -1   7       38.15       34.02      0.90 o 
   1  -1   7       94.19      103.23      3.00 o 
   2  -1   7       60.02       65.39      2.50 o 
   3  -1   7      103.26      110.85      6.22 o 
   4  -1   7      367.24      389.82     16.58 o 
   5  -1   7       74.42       88.91      9.52 o 
  -5   0   7      177.80      170.79      9.78 o 
  -4   0   7       39.46       36.31      4.52 o 
  -3   0   7       66.22       68.94      2.55 o 
  -2   0   7       61.87       59.30      4.12 o 
  -1   0   7      651.67      651.46     10.38 o 
   0   0   7      480.11      505.94     10.89 o 
   1   0   7      745.96      713.20     19.51 o 
   2   0   7       83.95       87.93      2.60 o 
   3   0   7      191.76      184.63     14.88 o 
   4   0   7       66.70       65.92      7.43 o 
   5   0   7      118.18      129.88      9.76 o 
  -5   1   7       18.80       19.73      4.01 o 
  -4   1   7      170.22      167.44      4.73 o 
  -3   1   7      107.89      117.49      4.30 o 
  -2   1   7      391.66      387.69      7.20 o 
  -1   1   7      945.43      978.64     14.88 o 
   0   1   7       36.94       32.14      2.10 o 
   1   1   7       87.61       87.71      3.97 o 
   2   1   7       64.45       74.59      2.22 o 
   3   1   7      100.32       77.70      6.21 o 
   4   1   7      362.67      365.94     16.17 o 
   5   1   7       75.38       77.49      8.73 o 
  -5   2   7       27.31       24.87      4.41 o 
  -4   2   7       29.90       30.94      2.39 o 
  -3   2   7       50.29       49.72      2.39 o 
  -2   2   7       10.33        9.62      1.17 o 
  -1   2   7      137.65      152.20      3.61 o 
   0   2   7      483.32      481.97     10.70 o 
   1   2   7       61.93       61.47      2.49 o 
   2   2   7      149.38      149.78      4.28 o 
   3   2   7      240.32      231.20      7.75 o 
   4   2   7       58.57       51.07      6.57 o 
   5   2   7       46.44       42.84      6.84 o 
  -5   3   7       46.54       50.46      6.19 o 
  -4   3   7      176.16      183.84      5.36 o 
  -3   3   7      213.22      204.35      5.27 o 
  -2   3   7      217.15      222.02      5.19 o 
  -1   3   7      405.97      388.53      7.95 o 
   0   3   7      875.88      904.47     14.54 o 
   1   3   7      298.19      288.98      6.26 o 
   2   3   7      205.69      208.31      5.26 o 
   3   3   7      332.34      320.11      7.22 o 
   4   3   7       10.40       12.52      3.65 o 
  -5   4   7       26.73       34.02      3.92 o 
  -4   4   7        1.56        2.84      1.25 o 
  -3   4   7      219.28      220.05      5.73 o 
  -2   4   7       80.28       78.71      2.96 o 
  -1   4   7       20.53       26.20      1.74 o 
   0   4   7      241.15      260.26      5.70 o 
   1   4   7      123.89      126.29      3.80 o 
   2   4   7      297.86      287.36      6.57 o 
   3   4   7      133.41      110.54      5.84 o 
   4   4   7      134.51      136.42      9.48 o 
  -5   5   7       59.39       64.19      5.27 o 
  -4   5   7       88.33       87.50      3.91 o 
  -3   5   7      264.79      267.00      6.63 o 
  -2   5   7      486.84      470.80      9.30 o 
  -1   5   7      460.43      445.38      8.19 o 
   0   5   7      553.69      531.43      9.72 o 
   1   5   7      427.49      431.19      8.60 o 
   2   5   7      614.70      618.00     11.52 o 
   3   5   7       55.23       56.77      4.04 o 
   4   5   7       48.99       33.81      5.64 o 
  -5   6   7        6.67        4.83      2.24 o 
  -4   6   7        4.22        2.94      1.44 o 
  -3   6   7       12.45       16.90      2.04 o 
  -2   6   7       92.92       96.76      5.82 o 
  -1   6   7       52.58       58.58      8.52 o 
   0   6   7      215.78      216.24      5.30 o 
   1   6   7      496.83      479.10      9.41 o 
   2   6   7      124.89      117.49      3.98 o 
   3   6   7       30.74       29.77      3.32 o 
   4   6   7       38.22       50.35      4.68 o 
  -4   7   7      101.92      106.78      4.67 o 
  -3   7   7      202.15      199.03      6.08 o 
  -2   7   7      245.41      241.76      8.13 o 
  -1   7   7      444.04      407.33     11.10 o 
   0   7   7      255.03      250.38      6.27 o 
   1   7   7      416.66      419.37      7.76 o 
   2   7   7      126.41      121.68      6.33 o 
   3   7   7      101.41      101.57      5.34 o 
   4   7   7       96.89       93.66      9.87 o 
  -4   8   7       14.69       12.66      2.44 o 
  -3   8   7       48.30       42.33      4.12 o 
  -2   8   7       17.75       19.70      2.83 o 
  -1   8   7       10.95       10.20      2.05 o 
   0   8   7      289.98      280.18      6.45 o 
   1   8   7      134.90      127.19      3.86 o 
   2   8   7      341.38      338.74      8.42 o 
   3   8   7       48.27       46.84      3.51 o 
  -4   9   7       59.19       55.28      5.18 o 
  -3   9   7      120.69      106.39      5.88 o 
  -2   9   7       99.50       91.85      5.22 o 
  -1   9   7      165.96      173.12      6.96 o 
   0   9   7      395.43      393.22      9.22 o 
   1   9   7       51.87       54.37      2.94 o 
   2   9   7      130.73      128.55      5.02 o 
   3   9   7       80.09       91.02      4.58 o 
  -3  10   7       47.06       47.32      6.46 o 
  -2  10   7       10.95       15.21      2.84 o 
  -1  10   7      111.64      105.37      5.60 o 
   0  10   7       25.53       26.55      2.64 o 
   1  10   7       84.94       85.56      4.02 o 
   2  10   7       21.81       24.49      2.74 o 
  -2  11   7      144.25      155.54      7.44 o 
  -1  11   7      126.70      118.80      6.18 o 
   0  11   7        8.22        6.36      1.73 o 
   1  11   7      103.52      116.16      4.90 o 
   2  11   7       32.68       36.27      3.36 o 
  -1  12   7       29.12       26.65      3.65 o 
   0  12   7       20.58       19.29      2.59 o 
   1  12   7       33.03       32.79      8.35 o 
  -2 -11   8       20.15       21.67      3.37 o 
  -1 -11   8       50.18       56.20      4.84 o 
   0 -11   8      143.93      148.99      7.93 o 
   1 -11   8        3.72        4.01      3.06 o 
  -3 -10   8       22.96       25.85      3.54 o 
  -2 -10   8       23.35       23.87      2.61 o 
  -1 -10   8      117.56      121.55      4.83 o 
   0 -10   8      150.04      139.22      5.94 o 
   1 -10   8       19.30       23.33      4.37 o 
   2 -10   8       31.23       27.35      4.94 o 
  -3  -9   8       51.88       67.08      5.21 o 
  -2  -9   8       77.51       80.26      3.81 o 
  -1  -9   8       68.36       73.24      3.57 o 
   0  -9   8       37.70       34.70      3.27 o 
   1  -9   8        5.07        1.71      2.41 o 
   2  -9   8        0.33        0.17      2.47 o 
  -4  -8   8       22.39       22.24      4.54 o 
  -3  -8   8        3.47        6.86      3.79 o 
  -2  -8   8       28.50       27.27      2.53 o 
  -1  -8   8       28.03       28.97      2.47 o 
   0  -8   8       32.92       32.65      2.59 o 
   1  -8   8      163.68      175.78      6.02 o 
   2  -8   8       24.23       23.44      4.04 o 
   3  -8   8        6.02        5.22      2.95 o 
  -4  -7   8       68.38       69.49      7.40 o 
  -3  -7   8      121.48      122.48      7.98 o 
  -2  -7   8        0.54        0.87      0.94 o 
  -1  -7   8       38.11       40.17      3.39 o 
   0  -7   8       80.93       79.91      3.25 o 
   1  -7   8       18.88       21.23      2.02 o 
   2  -7   8       11.00       11.79      2.23 o 
   3  -7   8       75.01       86.06      7.45 o 
  -5  -6   8       79.75       88.30      7.77 o 
  -4  -6   8       84.62       95.86      7.34 o 
  -3  -6   8       46.61       53.88      5.82 o 
  -2  -6   8      261.04      238.09     25.20 o 
  -1  -6   8       13.61       13.05      1.64 o 
   0  -6   8       19.07       16.79      1.72 o 
   1  -6   8       74.55       74.38      2.91 o 
   2  -6   8       55.49       54.53      3.68 o 
   3  -6   8       67.84       66.98      6.22 o 
   4  -6   8        6.55        4.75      2.79 o 
  -5  -5   8       38.58       30.96      5.27 o 
  -4  -5   8       99.20       97.39      7.16 o 
  -3  -5   8       10.85       10.44      1.85 o 
  -2  -5   8      362.54      367.38      9.56 o 
  -1  -5   8       81.83       79.68      2.94 o 
   0  -5   8      115.73      109.59      3.34 o 
   1  -5   8       59.48       60.53      2.42 o 
   2  -5   8      224.78      234.93      7.11 o 
   3  -5   8        9.52       11.66      3.19 o 
  -5  -4   8       35.65       38.85      5.85 o 
  -4  -4   8       87.99       79.51      6.39 o 
  -3  -4   8      315.79      314.10      8.56 o 
  -2  -4   8      152.91      164.39      5.48 o 
  -1  -4   8       20.21       19.08      1.59 o 
   0  -4   8       90.72       84.56      2.64 o 
   1  -4   8      134.30      129.78      3.31 o 
   2  -4   8      169.50      165.67      8.83 o 
   3  -4   8        3.58        3.32      2.02 o 
   4  -4   8       39.43       43.19      6.34 o 
  -5  -3   8      131.58      123.87      8.50 o 
  -4  -3   8       19.64       17.99      3.65 o 
  -3  -3   8      127.89      124.59      4.76 o 
  -2  -3   8      190.04      190.31      5.78 o 
  -1  -3   8      236.20      237.00      4.93 o 
   0  -3   8       51.69       54.01      1.87 o 
   1  -3   8      124.02      121.02      3.98 o 
   2  -3   8      207.44      210.10      9.86 o 
   3  -3   8      206.58      198.63      9.91 o 
   4  -3   8        5.24        5.59      2.77 o 
  -5  -2   8        6.34        4.07      2.55 o 
  -4  -2   8      110.88      100.09      6.74 o 
  -3  -2   8      198.10      198.60      6.15 o 
  -2  -2   8      322.98      310.49      6.15 o 
  -1  -2   8      323.66      321.66      6.04 o 
   0  -2   8      128.04      124.74      2.39 o 
   1  -2   8      154.64      152.60      4.13 o 
   2  -2   8      112.84      101.10      6.29 o 
   3  -2   8       81.57       88.25      6.09 o 
   4  -2   8       17.41       13.02      3.70 o 
  -5  -1   8       42.23       47.11      5.96 o 
  -4  -1   8      129.13      128.23      7.57 o 
  -3  -1   8      316.37      300.56      8.01 o 
  -2  -1   8      107.40      110.10      3.07 o 
  -1  -1   8      395.99      396.10      7.05 o 
   0  -1   8      272.47      286.81      5.21 o 
   1  -1   8      418.12      428.50     10.27 o 
   2  -1   8       45.55       58.42      4.60 o 
   3  -1   8      298.73      294.24     12.27 o 
   4  -1   8      289.30      283.53     14.06 o 
  -5   0   8       65.75       64.13      6.89 o 
  -4   0   8       22.26       21.97      3.74 o 
  -3   0   8      142.16      146.42      3.96 o 
  -2   0   8      148.21      149.21      3.75 o 
  -1   0   8      539.29      562.47      9.33 o 
   0   0   8       90.57       90.62      4.37 o 
   1   0   8      210.61      215.57      6.36 o 
   2   0   8      129.08      130.62      4.95 o 
   3   0   8       97.53      102.41      7.17 o 
   4   0   8      106.74      102.72      8.12 o 
  -5   1   8       46.20       47.88      5.94 o 
  -4   1   8      125.52      124.56      7.10 o 
  -3   1   8      310.47      295.87      6.41 o 
  -2   1   8      114.75      117.81      3.36 o 
  -1   1   8      386.93      382.76      6.95 o 
   0   1   8      278.68      285.39      7.79 o 
   1   1   8      415.73      412.07      9.89 o 
   2   1   8       47.48       54.67      2.76 o 
   3   1   8      295.61      283.70     13.11 o 
   4   1   8      290.85      290.33     14.40 o 
  -5   2   8        6.29        5.54      2.67 o 
  -4   2   8      109.31      105.76      3.84 o 
  -3   2   8      199.94      196.33      5.09 o 
  -2   2   8      324.91      302.10      6.30 o 
  -1   2   8      321.71      308.09      6.00 o 
   0   2   8      129.56      120.98      8.63 o 
   1   2   8      161.97      160.63      6.39 o 
   2   2   8      115.14      113.28      3.84 o 
   3   2   8       86.75       88.62      4.74 o 
   4   2   8       17.93       23.34      4.76 o 
  -5   3   8      131.22      132.19      8.80 o 
  -4   3   8       21.26       22.86      2.81 o 
  -3   3   8      129.51      127.92      5.09 o 
  -2   3   8      189.38      178.62      5.12 o 
  -1   3   8      233.08      227.55      5.05 o 
   0   3   8       48.37       39.09      7.46 o 
   1   3   8      123.83      115.82      3.70 o 
   2   3   8      208.37      208.23      5.50 o 
   3   3   8      208.54      209.84      9.58 o 
   4   3   8        5.64        6.41      3.10 o 
  -5   4   8       35.36       37.22      3.96 o 
  -4   4   8       88.96       94.24      3.93 o 
  -3   4   8      312.65      293.66      6.94 o 
  -2   4   8      157.50      164.95      4.57 o 
  -1   4   8       18.53       15.03      1.44 o 
   0   4   8       94.06       89.74      3.16 o 
   1   4   8      136.10      128.60      4.04 o 
   2   4   8      176.37      176.61      5.05 o 
   3   4   8        2.65        1.72      1.36 o 
   4   4   8       42.05       42.80      6.47 o 
  -5   5   8       36.57       32.32      3.81 o 
  -4   5   8      100.54       99.90      4.21 o 
  -3   5   8        8.82        7.09      1.45 o 
  -2   5   8      362.40      349.64      7.64 o 
  -1   5   8       79.47       68.71      2.62 o 
   0   5   8      119.59      115.72      3.75 o 
   1   5   8       56.95       53.80      2.67 o 
   2   5   8      228.17      227.01      9.38 o 
   3   5   8        8.80        9.27      2.05 o 
   4   5   8       76.34       70.14      8.13 o 
  -5   6   8       80.42       77.13      5.94 o 
  -4   6   8       84.65       79.80      3.90 o 
  -3   6   8       47.22       52.72      3.35 o 
  -2   6   8      257.29      229.57      8.69 o 
  -1   6   8       15.05       13.70      2.14 o 
   0   6   8       20.19       19.57      1.87 o 
   1   6   8       74.21       68.28      3.06 o 
   2   6   8       51.52       51.00      2.99 o 
   3   6   8       71.88       74.79      4.87 o 
   4   6   8        7.52        6.26      2.20 o 
  -4   7   8       67.58       62.93      4.98 o 
  -3   7   8      122.18      125.83      4.77 o 
  -2   7   8        0.21        1.78      1.37 o 
  -1   7   8       36.84       31.31      3.14 o 
   0   7   8       80.84       77.64      3.24 o 
   1   7   8       19.17       15.88      1.88 o 
   2   7   8       10.09        5.39      1.74 o 
   3   7   8       76.60       73.11      7.81 o 
  -4   8   8       22.13       24.80      4.99 o 
  -3   8   8        3.32        3.65      1.92 o 
  -2   8   8       27.32       25.74      3.19 o 
  -1   8   8       27.29       26.62      3.06 o 
   0   8   8       30.81       28.97      3.08 o 
   1   8   8      158.12      156.32      5.01 o 
   2   8   8       23.90       24.85      3.22 o 
   3   8   8        5.41        7.02      3.81 o 
  -3   9   8       49.00       58.20      7.85 o 
  -2   9   8       75.90       75.69      7.04 o 
  -1   9   8       69.81       65.65      4.58 o 
   0   9   8       35.49       36.89      3.60 o 
   1   9   8        4.34        1.58      2.01 o 
   2   9   8        0.20        0.11      1.35 o 
   3   9   8       31.10       35.61      3.94 o 
  -3  10   8       22.01       24.43      3.58 o 
  -2  10   8       22.37       21.94      3.21 o 
  -1  10   8      113.97      117.84      8.90 o 
   0  10   8      146.86      149.20      6.62 o 
   1  10   8       19.88       22.34      3.06 o 
   2  10   8       29.14       31.32      3.15 o 
  -2  11   8       18.37       16.31      3.14 o 
  -1  11   8       47.08       51.24      4.77 o 
   0  11   8      139.79      126.10      6.27 o 
   1  11   8        4.35        5.06      1.63 o 
  -2 -11   9       30.68       32.61      4.87 o 
  -1 -11   9      153.79      175.72      6.24 o 
   0 -11   9       79.98       86.23      7.23 o 
   1 -11   9       39.47       43.34      4.57 o 
  -3 -10   9       23.68       29.88      3.92 o 
  -2 -10   9       40.70       42.92      3.50 o 
  -1 -10   9       18.12       19.24      2.44 o 
   0 -10   9       72.08       77.38      4.90 o 
   1 -10   9       45.85       52.33      5.30 o 
   2 -10   9      130.36      144.36     10.82 o 
  -3  -9   9       17.87       21.02      3.15 o 
  -2  -9   9      111.33      118.49      4.72 o 
  -1  -9   9       66.66       57.67      6.94 o 
   0  -9   9      270.27      288.75     12.14 o 
   1  -9   9       16.00       14.48      2.60 o 
   2  -9   9        4.22        2.37      2.37 o 
  -4  -8   9       21.73       24.70      4.86 o 
  -3  -8   9       42.64       46.42      4.21 o 
  -2  -8   9       15.04       13.15      1.88 o 
  -1  -8   9      221.77      217.23      6.08 o 
   0  -8   9      160.71      153.31      4.88 o 
   1  -8   9      165.35      170.94      6.63 o 
   2  -8   9       16.38       12.40      3.84 o 
   3  -8   9      131.53      156.96     10.82 o 
  -4  -7   9       80.34       85.70      7.26 o 
  -3  -7   9       62.12       67.99      6.97 o 
  -2  -7   9      111.41      122.58      4.39 o 
  -1  -7   9       59.44       61.75      3.85 o 
   0  -7   9       54.90       55.06      2.80 o 
   1  -7   9      180.10      178.66      6.49 o 
   2  -7   9       41.43       41.80      5.91 o 
   3  -7   9        4.82        6.72      2.97 o 
  -4  -6   9       28.83       28.03      4.75 o 
  -3  -6   9       37.54       37.16      4.92 o 
  -2  -6   9      122.63      126.42      4.26 o 
  -1  -6   9       66.75       71.63      3.87 o 
   0  -6   9       23.51       23.28      1.95 o 
   1  -6   9      252.20      237.25      7.27 o 
   2  -6   9      132.91      133.98      8.73 o 
   3  -6   9      168.95      180.59     10.71 o 
  -5  -5   9       32.33       41.94      6.21 o 
  -4  -5   9       35.05       39.29      5.46 o 
  -3  -5   9      145.54      150.03      5.71 o 
  -2  -5   9      193.80      212.27      6.84 o 
  -1  -5   9       29.49       34.13      2.25 o 
   0  -5   9      441.03      433.59      8.11 o 
   1  -5   9       55.87       54.52      3.18 o 
   2  -5   9      128.26      134.09      8.41 o 
   3  -5   9       10.63       11.23      3.14 o 
  -5  -4   9       23.71       25.23      4.74 o 
  -4  -4   9        3.54        1.80      2.20 o 
  -3  -4   9       26.90       25.79      2.71 o 
  -2  -4   9       83.84       88.42      4.00 o 
  -1  -4   9      173.29      173.13      4.36 o 
   0  -4   9      107.07      113.04      5.00 o 
   1  -4   9      190.19      183.16      9.38 o 
   2  -4   9      209.18      199.48     10.16 o 
   3  -4   9      185.48      190.99     10.28 o 
   4  -4   9       18.74       28.03      5.61 o 
  -5  -3   9       69.36       80.72      7.04 o 
  -4  -3   9      154.11      164.86      9.17 o 
  -3  -3   9       67.12       64.78      3.52 o 
  -2  -3   9      203.28      198.08      7.47 o 
  -1  -3   9      625.65      654.29     10.93 o 
   0  -3   9       17.85       22.35      1.92 o 
   1  -3   9      407.78      411.56     15.43 o 
   2  -3   9       69.84       65.59      5.41 o 
   3  -3   9       52.40       57.44      5.41 o 
   4  -3   9        5.43        3.22      2.49 o 
  -5  -2   9       17.37       20.32      4.14 o 
  -4  -2   9        2.56        5.62      2.31 o 
  -3  -2   9       18.16       16.22      3.01 o 
  -2  -2   9      393.54      393.06      7.33 o 
  -1  -2   9      107.20      117.91      3.20 o 
   0  -2   9      481.77      462.44      8.04 o 
   1  -2   9      136.38      139.02      7.61 o 
   2  -2   9      373.10      361.37     14.07 o 
   3  -2   9       87.52       89.11      6.32 o 
   4  -2   9      193.21      197.43     11.82 o 
  -5  -1   9       99.19       96.57      7.46 o 
  -4  -1   9       72.19       67.33      5.47 o 
  -3  -1   9      315.60      274.58     25.30 o 
  -2  -1   9       52.31       50.85      2.16 o 
  -1  -1   9      291.99      293.55      5.77 o 
   0  -1   9      597.38      607.82     13.32 o 
   1  -1   9      500.29      487.38     11.63 o 
   2  -1   9      145.93      140.47      7.58 o 
   3  -1   9      110.25      107.67      5.23 o 
   4  -1   9       40.87       45.22      6.62 o 
  -5   0   9       28.38       25.92      4.57 o 
  -4   0   9       45.49       41.69      4.92 o 
  -3   0   9      166.21      155.27      4.76 o 
  -2   0   9      227.97      254.33      6.91 o 
  -1   0   9      861.96      851.74     13.49 o 
   0   0   9      320.03      317.11      8.28 o 
   1   0   9      343.72      345.45      9.07 o 
   2   0   9      119.55      122.76      5.01 o 
   3   0   9       77.95       73.32      5.29 o 
   4   0   9       75.07       75.60      8.51 o 
  -5   1   9       94.29       84.36      6.91 o 
  -4   1   9       77.22       68.73      3.87 o 
  -3   1   9      313.73      293.22      6.50 o 
  -2   1   9       56.00       54.87      2.33 o 
  -1   1   9      292.04      294.84      5.86 o 
   0   1   9      600.61      616.29     13.58 o 
   1   1   9      497.65      490.94     11.65 o 
   2   1   9      146.47      140.84      9.25 o 
   3   1   9      110.60      108.94      7.91 o 
   4   1   9       40.84       38.27      6.21 o 
  -5   2   9       17.44       13.58      3.56 o 
  -4   2   9        2.84        3.29      1.19 o 
  -3   2   9       17.61       17.36      1.81 o 
  -2   2   9      395.62      375.43      7.49 o 
  -1   2   9      103.40      104.45      3.03 o 
   0   2   9      482.62      442.53     18.13 o 
   1   2   9      140.66      134.82      5.06 o 
   2   2   9      371.86      367.17      8.18 o 
   3   2   9       85.68       88.84      4.88 o 
   4   2   9      191.73      179.51     11.42 o 
  -5   3   9       71.32       70.14      7.51 o 
  -4   3   9      158.57      151.46      4.94 o 
  -3   3   9       62.53       54.48      2.73 o 
  -2   3   9      204.01      197.56      5.00 o 
  -1   3   9      627.81      631.67     10.88 o 
   0   3   9       19.06       24.12      2.49 o 
   1   3   9      408.71      414.29      9.16 o 
   2   3   9       70.31       65.30      3.21 o 
   3   3   9       52.61       52.03      4.43 o 
   4   3   9        5.46        3.35      2.64 o 
  -5   4   9       22.85       27.09      4.84 o 
  -4   4   9        3.26        2.49      1.27 o 
  -3   4   9       28.55       22.57      2.17 o 
  -2   4   9       81.47       76.31      3.10 o 
  -1   4   9      173.62      160.58      5.77 o 
   0   4   9      100.44      102.50      3.55 o 
   1   4   9      193.76      193.20      5.31 o 
   2   4   9      205.26      200.39      5.72 o 
   3   4   9      186.70      187.82      7.45 o 
   4   4   9       19.19       19.51      4.79 o 
  -5   5   9       34.04       37.57      4.11 o 
  -4   5   9       33.53       32.09      2.78 o 
  -3   5   9      149.75      141.26      7.36 o 
  -2   5   9      196.73      195.39      5.38 o 
  -1   5   9       28.32       28.47      3.16 o 
   0   5   9      444.34      428.34     12.15 o 
   1   5   9       53.93       63.51      3.80 o 
   2   5   9      127.89      127.22      4.70 o 
   3   5   9       10.43        8.49      2.20 o 
   4   5   9       26.11       16.06      4.41 o 
  -4   6   9       29.20       28.84      3.93 o 
  -3   6   9       35.85       36.45      3.35 o 
  -2   6   9      118.09      104.68      5.07 o 
  -1   6   9       67.77       65.80      3.93 o 
   0   6   9       21.06       19.86      1.99 o 
   1   6   9      245.28      237.19      6.28 o 
   2   6   9      132.61      133.28      6.43 o 
   3   6   9      171.54      181.31      9.73 o 
  -4   7   9       84.22       90.16      4.81 o 
  -3   7   9       62.38       64.88      3.81 o 
  -2   7   9      113.96      104.83      5.30 o 
  -1   7   9       57.24       55.59      4.33 o 
   0   7   9       53.82       48.41      3.73 o 
   1   7   9      181.35      179.57      6.51 o 
   2   7   9       40.71       38.22      3.82 o 
   3   7   9        4.70        4.96      1.96 o 
  -4   8   9       22.38       19.53      3.29 o 
  -3   8   9       40.60       39.78      4.24 o 
  -2   8   9       15.81       14.76      2.56 o 
  -1   8   9      214.74      189.60      7.27 o 
   0   8   9      159.40      144.76      6.15 o 
   1   8   9      163.77      164.43      5.35 o 
   2   8   9       15.06       15.20      2.65 o 
   3   8   9      130.81      135.14      6.73 o 
  -3   9   9       19.68       20.83      3.62 o 
  -2   9   9      111.53       99.28      6.84 o 
  -1   9   9       68.99       70.12      5.24 o 
   0   9   9      268.22      259.05      8.93 o 
   1   9   9       15.52        7.99      4.51 o 
   2   9   9        4.41        6.78      3.06 o 
  -3  10   9       24.83       24.62      3.67 o 
  -2  10   9       38.82       41.80      4.48 o 
  -1  10   9       18.88       18.35      2.99 o 
   0  10   9       69.29       65.92      5.19 o 
   1  10   9       45.23       48.25      4.33 o 
   2  10   9      131.54      129.58      6.57 o 
  -2  11   9       28.85       24.19      3.63 o 
  -1  11   9      154.57      166.54      7.66 o 
   0  11   9       82.06       92.25      5.55 o 
   1  11   9       38.98       39.36      5.87 o 
  -1 -11  10       30.77       33.49      4.07 o 
   0 -11  10       19.82       16.73      3.17 o 
  -2 -10  10       50.08       60.98      7.42 o 
  -1 -10  10       95.14      107.16      5.89 o 
   0 -10  10       80.98       88.84      5.38 o 
   1 -10  10       62.57       49.77      7.05 o 
  -3  -9  10       67.30       82.90      5.15 o 
  -2  -9  10       37.51       37.61      3.14 o 
  -1  -9  10       15.34       18.63      2.90 o 
   0  -9  10       28.11       28.54      3.46 o 
   1  -9  10       20.41       21.42      4.67 o 
   2  -9  10       62.43       64.18      8.03 o 
  -3  -8  10      122.36      130.21      6.18 o 
  -2  -8  10       82.09       93.05      5.31 o 
  -1  -8  10      234.31      255.28      6.75 o 
   0  -8  10      127.38      124.25      5.70 o 
   1  -8  10      206.54      209.57     12.03 o 
   2  -8  10       44.70       52.28      7.11 o 
  -4  -7  10       17.58       24.25      4.72 o 
  -3  -7  10      112.92      117.91      8.02 o 
  -2  -7  10       27.28       27.31      7.25 o 
  -1  -7  10       48.24       45.05      3.18 o 
   0  -7  10       23.81       25.24      4.87 o 
   1  -7  10        9.80       11.02      3.26 o 
   2  -7  10      206.17      223.64     12.43 o 
   3  -7  10       40.56       46.15      6.64 o 
  -4  -6  10       25.48       28.05      4.81 o 
  -3  -6  10      231.29      254.94     11.81 o 
  -2  -6  10      149.26      155.33      4.85 o 
  -1  -6  10      326.28      328.77      7.29 o 
   0  -6  10      375.33      372.60      9.96 o 
   1  -6  10      320.88      288.13     13.57 o 
   2  -6  10      406.15      401.78     17.26 o 
   3  -6  10       72.42       73.19      8.12 o 
  -4  -5  10      486.61      484.21     18.58 o 
  -3  -5  10       28.85       31.13      3.10 o 
  -2  -5  10      372.60      379.36     11.31 o 
  -1  -5  10       14.47       14.54      1.64 o 
   0  -5  10        3.57        5.56      2.07 o 
   1  -5  10      222.00      212.02     10.93 o 
   2  -5  10       30.52       33.16      5.04 o 
   3  -5  10       10.73       11.81      3.47 o 
  -5  -4  10       11.13       10.77      3.60 o 
  -4  -4  10       40.60       45.42      5.90 o 
  -3  -4  10       99.78       88.07      4.62 o 
  -2  -4  10      647.37      639.41     14.40 o 
  -1  -4  10      566.35      575.76     10.16 o 
   0  -4  10      242.79      232.51     10.98 o 
   1  -4  10      757.21      727.72     24.44 o 
   2  -4  10      224.74      221.08     11.22 o 
   3  -4  10      154.64      173.29     10.10 o 
   4  -4  10       42.90       54.26      7.73 o 
  -5  -3  10      120.84      116.66      8.37 o 
  -4  -3  10       77.56       87.60      6.69 o 
  -3  -3  10      674.08      682.24     15.40 o 
  -2  -3  10      116.81      120.25      4.68 o 
  -1  -3  10      280.11      305.31      6.25 o 
   0  -3  10      197.73      207.32     10.06 o 
   1  -3  10       12.40        9.06      2.59 o 
   2  -3  10       21.57       22.39      4.02 o 
   3  -3  10       70.42       68.54      6.09 o 
   4  -3  10       34.86       32.31      5.89 o 
  -5  -2  10       27.18       24.87      4.80 o 
  -4  -2  10      146.15      135.00      8.07 o 
  -2  -2  10      108.12      111.03      4.38 o 
  -1  -2  10      827.37      803.15     13.02 o 
   0  -2  10     1195.17     1160.46     23.07 o 
   1  -2  10      357.08      361.42     14.25 o 
   2  -2  10      341.07      347.11     14.12 o 
   3  -2  10       79.44       87.23      6.60 o 
   4  -2  10       70.65       75.65      8.73 o 
  -5  -1  10      303.86      311.33     14.26 o 
  -4  -1  10      367.37      340.22     13.78 o 
  -3  -1  10      172.25      172.15      5.92 o 
  -2  -1  10      519.43      521.05      9.35 o 
  -1  -1  10      458.33      451.64      8.14 o 
   0  -1  10       45.50       41.24      2.92 o 
   1  -1  10       30.80       33.72      3.07 o 
   2  -1  10       86.73       85.51      6.07 o 
   3  -1  10        5.65        5.88      1.79 o 
   4  -1  10        6.80        6.52      3.10 o 
  -5   0  10       19.79       20.03      4.25 o 
  -4   0  10       27.04       26.40      2.88 o 
  -3   0  10      153.06      134.76     11.21 o 
  -2   0  10     1102.18     1049.36     16.66 o 
  -1   0  10      146.06      142.25      4.04 o 
   0   0  10     1159.35     1128.00     22.53 o 
   1   0  10       86.02       80.50      5.95 o 
   2   0  10      214.63      207.55      7.09 o 
   3   0  10      108.98       96.93      7.75 o 
   4   0  10      102.24      104.79      8.75 o 
  -5   1  10      304.35      288.63     13.61 o 
  -4   1  10      373.76      338.91     10.10 o 
  -3   1  10      171.25      166.58      4.68 o 
  -2   1  10      519.11      524.38      9.59 o 
  -1   1  10      463.53      456.23      8.25 o 
   0   1  10       45.57       48.49      4.43 o 
   1   1  10       30.42       26.51      2.65 o 
   2   1  10       86.47       91.65      6.71 o 
   3   1  10        5.70        5.57      2.74 o 
   4   1  10        6.51        6.62      3.16 o 
  -5   2  10       28.93       25.17      4.64 o 
  -4   2  10      147.27      116.51     21.34 o 
  -3   2  10      147.19      141.33      5.31 o 
  -2   2  10      108.95      101.88      3.42 o 
  -1   2  10      838.06      809.43     13.27 o 
   0   2  10     1182.08     1170.06     23.51 o 
   1   2  10      359.16      356.75     19.07 o 
   2   2  10      336.97      335.95      7.98 o 
   3   2  10       81.08       77.14      5.08 o 
   4   2  10       69.00       75.92      8.97 o 
  -5   3  10      124.04      123.85      8.65 o 
  -4   3  10       78.70       82.12      3.70 o 
  -3   3  10      677.93      674.75     12.48 o 
  -2   3  10      120.63      122.60      3.88 o 
  -1   3  10      284.58      289.15     10.47 o 
   0   3  10      199.99      198.62      9.08 o 
   1   3  10       12.56       10.01      1.53 o 
   2   3  10       21.65       22.59      2.25 o 
   3   3  10       69.82       73.42      5.05 o 
   4   3  10       35.78       33.90      6.16 o 
  -5   4  10       11.99       13.38      3.72 o 
  -4   4  10       42.77       42.29      3.14 o 
  -3   4  10      104.02       83.13      3.53 o 
  -2   4  10      643.49      604.74     12.69 o 
  -1   4  10      566.18      544.99     17.09 o 
   0   4  10      249.62      244.51      6.38 o 
   1   4  10      753.06      729.27     13.50 o 
   2   4  10      223.49      215.92      6.14 o 
   3   4  10      154.38      168.40      7.26 o 
   4   4  10       41.60       44.04      6.91 o 
  -4   5  10      493.00      474.30     14.98 o 
  -3   5  10       30.96       32.93      3.66 o 
  -2   5  10      379.57      380.34      8.36 o 
  -1   5  10       13.83       13.73      4.87 o 
   0   5  10        3.88        5.05      1.23 o 
   1   5  10      222.39      224.89      6.17 o 
   2   5  10       30.50       34.80      2.85 o 
   3   5  10       10.95       17.08      2.84 o 
  -4   6  10       24.16       23.41      2.68 o 
  -3   6  10      234.11      229.82      9.64 o 
  -2   6  10      152.05      148.61      6.25 o 
  -1   6  10      327.24      330.75      9.83 o 
   0   6  10      373.18      352.55      8.45 o 
   1   6  10      328.88      339.90      8.14 o 
   2   6  10      404.68      408.26     12.01 o 
   3   6  10       72.06       66.74      5.39 o 
  -4   7  10       16.60       23.54      2.88 o 
  -3   7  10      116.28      114.28      5.91 o 
  -2   7  10       27.47       24.66      3.15 o 
  -1   7  10       49.86       42.97      3.88 o 
   0   7  10       24.04       22.59      2.90 o 
   1   7  10        9.59        9.30      1.69 o 
   2   7  10      206.48      212.06      8.02 o 
   3   7  10       41.12       41.13      4.39 o 
  -3   8  10      121.41      112.90      9.23 o 
  -2   8  10       84.42       85.79      5.05 o 
  -1   8  10      237.17      221.47      8.18 o 
   0   8  10      129.01      122.66      8.23 o 
   1   8  10      207.78      206.98      7.70 o 
   2   8  10       48.08       46.73      4.42 o 
  -3   9  10       68.96       72.15     11.26 o 
  -2   9  10       37.48       37.54      4.12 o 
  -1   9  10       15.39       17.52      4.11 o 
   0   9  10       27.77       32.45      3.66 o 
   1   9  10       20.24       24.53      3.15 o 
   2   9  10       62.53       65.94      5.46 o 
  -2  10  10       52.26       53.03      5.10 o 
  -1  10  10       95.49      103.80      5.88 o 
   0  10  10       84.85       91.48      5.46 o 
   1  10  10       61.47       66.46      4.91 o 
  -1  11  10       31.20       32.72      4.15 o 
   0  11  10       19.97       19.95      3.39 o 
  -2 -10  11       84.75       94.94      5.71 o 
  -1 -10  11      194.20      204.34      8.35 o 
   0 -10  11       30.93       30.59      5.79 o 
  -3  -9  11       40.34       51.16      4.68 o 
  -2  -9  11       74.88       81.96      5.16 o 
  -1  -9  11       17.58       15.15      2.69 o 
   0  -9  11       96.85      101.85      8.52 o 
   1  -9  11       19.41       22.45      5.02 o 
  -3  -8  11      231.01      256.32      9.06 o 
  -2  -8  11      183.37      184.28      7.37 o 
  -1  -8  11      143.19      152.26      6.89 o 
   0  -8  11      118.82      125.92      9.23 o 
   1  -8  11       57.73       59.19      7.45 o 
   2  -8  11      326.86      337.06     16.81 o 
  -4  -7  11       75.82       78.66      8.21 o 
  -3  -7  11       11.96       12.51      3.36 o 
  -2  -7  11        2.27        4.33      1.38 o 
  -1  -7  11      102.74      105.63      5.13 o 
   0  -7  11       64.97       58.94      6.90 o 
   1  -7  11       42.03       49.51      6.44 o 
   2  -7  11       93.07       98.77      8.35 o 
  -4  -6  11      238.17      275.12     13.50 o 
  -3  -6  11      331.82      364.18     14.80 o 
  -2  -6  11      203.77      207.19      5.81 o 
  -1  -6  11      336.45      322.00     17.56 o 
   0  -6  11      145.28      164.71      9.85 o 
   1  -6  11      594.08      563.87     21.61 o 
   2  -6  11       67.51       62.15      7.30 o 
   3  -6  11      117.01      127.61      9.52 o 
  -4  -5  11        4.35        6.30      2.71 o 
  -3  -5  11      177.50      195.43      7.08 o 
  -2  -5  11       13.71       18.75      2.45 o 
  -1  -5  11        1.28        0.43      1.13 o 
   0  -5  11        7.46        8.82      2.80 o 
   1  -5  11       73.90       72.75      6.49 o 
   2  -5  11       30.26       31.54      5.14 o 
   3  -5  11        4.58        4.75      2.82 o 
  -4  -4  11      108.53      111.82      7.71 o 
  -2  -4  11       26.51       29.90      5.24 o 
  -1  -4  11      103.29      111.31      7.40 o 
   0  -4  11      592.57      586.78     21.03 o 
   1  -4  11       42.43       48.80      5.91 o 
   2  -4  11      279.31      257.13     12.68 o 
   3  -4  11      112.90      109.41      8.18 o 
  -5  -3  11       18.71       22.77      4.60 o 
  -4  -3  11       38.45       33.10      4.75 o 
  -3  -3  11       71.23       66.78     12.90 o 
  -2  -3  11      283.03      273.98      8.40 o 
  -1  -3  11       49.39       47.99      3.13 o 
   0  -3  11      255.41      274.96     12.36 o 
   1  -3  11      127.10      113.10      7.58 o 
   2  -3  11       69.84       68.99      6.14 o 
   3  -3  11        6.27        6.80      2.89 o 
  -5  -2  11       13.03       12.23      3.67 o 
  -4  -2  11       63.78       63.50      5.52 o 
  -3  -2  11       43.08       39.51      4.42 o 
  -2  -2  11      352.42      356.37      9.23 o 
  -1  -2  11       45.19       41.93      2.91 o 
   0  -2  11       45.54       44.61      3.13 o 
   1  -2  11      181.72      181.36      9.62 o 
   2  -2  11      123.55      119.80      7.83 o 
   3  -2  11       41.75       44.73      5.76 o 
   4  -2  11       81.82       86.13      9.73 o 
  -5  -1  11       26.94       26.20      4.84 o 
  -4  -1  11       14.33       16.16      3.41 o 
  -3  -1  11       36.21       33.27      3.02 o 
  -2  -1  11      114.60      111.54      3.46 o 
  -1  -1  11      651.47      646.29     14.42 o 
   0  -1  11      249.92      243.91      8.71 o 
   1  -1  11       32.52       28.91      2.96 o 
   2  -1  11        3.33        5.77      2.27 o 
   3  -1  11      172.70      169.00      7.19 o 
   4  -1  11       47.29       48.33      7.22 o 
  -5   0  11       18.45       17.77      4.02 o 
  -4   0  11        7.22        8.44      2.47 o 
  -3   0  11       11.57       11.54      1.88 o 
  -2   0  11        3.30        2.77      0.96 o 
  -1   0  11      395.48      393.43     10.09 o 
   0   0  11       21.73       19.20      2.41 o 
   1   0  11       74.71       87.42      4.36 o 
   2   0  11        3.11        5.56      1.68 o 
   3   0  11      144.86      142.19      9.82 o 
   4   0  11       12.68       11.32      4.00 o 
  -5   1  11       26.40       28.47      5.00 o 
  -4   1  11       13.88       13.08      3.12 o 
  -3   1  11       35.07       28.94      2.57 o 
  -2   1  11      116.32      114.67      3.64 o 
  -1   1  11      649.70      644.27     14.63 o 
   0   1  11      250.00      247.39      7.68 o 
   1   1  11       32.39       31.22      3.05 o 
   2   1  11        3.68        1.39      1.07 o 
   3   1  11      173.19      166.91     10.68 o 
   4   1  11       48.82       49.47      7.29 o 
  -5   2  11       13.26       11.47      3.60 o 
  -4   2  11       61.77       66.06      4.08 o 
  -3   2  11       41.60       34.68      2.57 o 
  -2   2  11      339.80      332.92      7.17 o 
  -1   2  11       42.80       44.84      3.53 o 
   0   2  11       40.52       44.15      3.52 o 
   1   2  11      172.87      160.60      6.09 o 
   2   2  11      123.48      114.34      5.59 o 
   3   2  11       39.59       42.66      4.33 o 
   4   2  11       81.52       92.66     10.06 o 
  -5   3  11       17.51       17.01      4.21 o 
  -4   3  11       37.35       38.20      3.66 o 
  -3   3  11       72.87       80.43      3.47 o 
  -2   3  11      280.19      252.75      7.76 o 
  -1   3  11       49.66       46.73      5.34 o 
   0   3  11      255.99      264.85      8.23 o 
   1   3  11      127.43      117.98      4.30 o 
   2   3  11       70.63       66.97      3.60 o 
   3   3  11        6.37        7.07      2.17 o 
  -4   4  11      105.61       99.10      4.21 o 
  -3   4  11      397.15      358.73      8.25 o 
  -2   4  11       24.71       30.96      4.17 o 
  -1   4  11      100.83       91.97      4.76 o 
   0   4  11      579.04      542.07     11.31 o 
   1   4  11       38.50       42.97      3.02 o 
   2   4  11      274.70      279.49      7.45 o 
   3   4  11      112.77      109.45      6.01 o 
  -4   5  11        3.76        2.55      1.39 o 
  -3   5  11      174.40      178.51      5.62 o 
  -2   5  11       13.17       18.73      2.71 o 
  -1   5  11        1.30        0.21      1.22 o 
   0   5  11        7.62        8.63      1.53 o 
   1   5  11       73.31       83.36      3.73 o 
   2   5  11       31.22       30.73      4.04 o 
   3   5  11        4.08        1.10      1.57 o 
  -4   6  11      236.71      251.62      8.66 o 
  -3   6  11      337.73      315.32     12.06 o 
  -2   6  11      200.39      184.48      7.26 o 
  -1   6  11      329.89      308.99      9.69 o 
   0   6  11      144.21      144.58      4.89 o 
   1   6  11      592.09      580.30     12.02 o 
   2   6  11       62.88       59.18      4.87 o 
   3   6  11      114.08      121.28      6.54 o 
  -4   7  11       73.70       79.24      4.59 o 
  -3   7  11       11.94        9.20      2.36 o 
  -2   7  11        2.20        1.87      1.56 o 
  -1   7  11      103.20      101.68      6.00 o 
   0   7  11       64.82       59.05      6.12 o 
   1   7  11       42.07       49.77      3.51 o 
   2   7  11       91.20       98.62      5.56 o 
  -3   8  11      232.80      231.17     13.11 o 
  -2   8  11      185.04      164.11      7.24 o 
  -1   8  11      143.91      134.48     12.12 o 
   0   8  11      119.58      121.22      6.00 o 
   1   8  11       57.61       59.94      4.86 o 
   2   8  11      325.98      327.26     10.96 o 
  -3   9  11       39.23       39.58      4.58 o 
  -2   9  11       74.72       72.65      5.78 o 
  -1   9  11       17.42       17.33      2.91 o 
   0   9  11       96.96      101.80      5.67 o 
   1   9  11       19.01       15.90      2.77 o 
  -2  10  11       87.73       72.94      8.57 o 
  -1  10  11      196.60      175.01     12.35 o 
   0  10  11       31.23       23.11      3.39 o 
  -2  -9  12       36.69       36.14      4.91 o 
  -1  -9  12       11.40       17.36      4.50 o 
   0  -9  12       16.04       15.42      4.31 o 
   1  -9  12       14.48       14.23      4.42 o 
  -3  -8  12       76.13       74.99      7.75 o 
  -2  -8  12       77.56       83.92      5.00 o 
  -1  -8  12       23.82       24.15      4.85 o 
   0  -8  12       26.18       30.86      5.47 o 
   1  -8  12      135.52      151.65     10.75 o 
  -3  -7  12       42.57       51.18      6.21 o 
  -2  -7  12       21.59       26.80      3.21 o 
  -1  -7  12       71.69       72.16      6.81 o 
   0  -7  12      105.94      114.19      8.66 o 
   1  -7  12        2.65        6.46      2.99 o 
   2  -7  12      101.78       98.72      8.60 o 
  -4  -6  12       76.23       76.55      7.88 o 
  -3  -6  12       22.27       13.55     10.18 o 
  -2  -6  12      143.23      158.54     12.25 o 
  -1  -6  12      157.46      170.66     10.26 o 
   0  -6  12       23.77       22.35      4.36 o 
   1  -6  12        8.38        4.77      2.87 o 
   2  -6  12        8.68       14.53      3.94 o 
  -4  -5  12      132.10      156.77      9.68 o 
  -3  -5  12       79.29       57.92     15.09 o 
  -2  -5  12       18.93       24.96      2.84 o 
  -1  -5  12        6.83        7.01      2.84 o 
   0  -5  12       22.31       21.21      4.11 o 
   1  -5  12      329.39      318.82     14.89 o 
   2  -5  12      106.09      106.46      8.21 o 
   3  -5  12       97.36      109.18      8.80 o 
  -4  -4  12      150.57      149.84      9.17 o 
  -3  -4  12      207.56      219.19      7.57 o 
  -2  -4  12       60.83       52.43      5.72 o 
  -1  -4  12      233.03      230.77     11.61 o 
   0  -4  12      261.36      236.76     11.90 o 
   1  -4  12       67.92       57.61      6.61 o 
   2  -4  12       24.43       23.64      4.70 o 
   3  -4  12       58.39       51.72      6.76 o 
  -4  -3  12       73.14       73.38      6.09 o 
  -3  -3  12       25.86       34.12      3.27 o 
  -2  -3  12      181.84      183.05      9.96 o 
  -1  -3  12      106.28      103.59      4.54 o 
   0  -3  12      611.90      556.75     20.47 o 
   1  -3  12      118.86      110.99      7.71 o 
   2  -3  12      292.43      283.79     13.48 o 
   3  -3  12       75.57       79.02      7.07 o 
  -4  -2  12      111.03      117.17      7.66 o 
  -3  -2  12      249.62      246.05      7.79 o 
  -2  -2  12      487.32      504.29     18.91 o 
  -1  -2  12      125.06      121.54      9.30 o 
   0  -2  12      325.03      324.40      9.34 o 
   1  -2  12      186.29      165.09      9.48 o 
   2  -2  12       16.15       20.24      4.10 o 
   3  -2  12      116.94      122.63      8.53 o 
  -4  -1  12       46.47       42.17      5.22 o 
  -3  -1  12       40.54       38.20      3.36 o 
  -2  -1  12      122.93      119.75      7.77 o 
  -1  -1  12      270.62      257.41      7.79 o 
   0  -1  12      139.18      130.71      6.70 o 
   1  -1  12      559.74      515.22     13.21 o 
   2  -1  12      169.82      171.80      9.68 o 
   3  -1  12      149.92      153.42     10.80 o 
  -5   0  12      106.60       87.53      7.26 o 
  -4   0  12       53.53       48.88      5.66 o 
  -3   0  12       85.64       95.75      4.52 o 
  -2   0  12      341.40      337.13      9.24 o 
  -1   0  12      849.57      835.01     18.18 o 
   0   0  12       30.18       28.67      2.93 o 
   1   0  12      241.88      227.21     12.66 o 
   2   0  12      281.62      278.03      9.11 o 
   3   0  12        0.67        0.32      2.04 o 
  -4   1  12       45.85       51.07      4.20 o 
  -3   1  12       40.48       37.48      3.28 o 
  -2   1  12      123.13      114.98      4.98 o 
  -1   1  12      271.56      267.45      8.19 o 
   0   1  12      136.76      133.68      5.64 o 
   1   1  12      561.67      518.21     13.30 o 
   2   1  12      172.29      163.20      5.62 o 
   3   1  12      149.80      149.72     10.47 o 
  -4   2  12      111.08      119.49      5.62 o 
  -3   2  12      251.77      236.82      6.14 o 
  -2   2  12      490.74      477.98     12.22 o 
  -1   2  12      131.94      125.95      5.35 o 
   0   2  12      330.99      329.50     10.12 o 
   1   2  12      185.98      159.41      8.38 o 
   2   2  12       18.24       19.17      2.30 o 
   3   2  12      119.00      124.09     10.08 o 
  -4   3  12       72.02       64.71      5.67 o 
  -3   3  12       25.70       30.44      2.54 o 
  -2   3  12      182.97      199.20      7.12 o 
  -1   3  12      107.16       98.42      4.84 o 
   0   3  12      614.69      598.82     20.71 o 
   1   3  12      115.68      128.09      5.22 o 
   2   3  12      295.82      274.61      7.61 o 
   3   3  12       74.66       73.27      6.30 o 
  -4   4  12      150.70      148.65      5.31 o 
  -3   4  12      214.18      212.71      6.08 o 
  -2   4  12       66.63       56.04      5.84 o 
  -1   4  12      234.30      221.04      7.70 o 
   0   4  12      267.37      249.95      8.36 o 
   1   4  12       72.74       66.97      5.61 o 
   2   4  12       26.39       23.52      2.52 o 
   3   4  12       55.28       56.79      5.22 o 
  -4   5  12      131.40      144.16      6.97 o 
  -3   5  12       79.38       74.61      3.64 o 
  -2   5  12       19.06       23.07      3.07 o 
  -1   5  12        7.11        5.77      1.82 o 
   0   5  12       23.32       26.49      3.67 o 
   1   5  12      332.79      325.77      8.29 o 
   2   5  12      103.74      109.06     11.44 o 
   3   5  12       98.59       88.38      6.06 o 
  -4   6  12       79.19       79.59      4.31 o 
  -3   6  12       22.64       23.42      3.27 o 
  -2   6  12      145.50      130.32      6.17 o 
  -1   6  12      163.77      156.11      6.71 o 
   0   6  12       23.90       30.04      3.41 o 
   1   6  12        9.15        8.86      3.44 o 
   2   6  12        9.03        9.43      2.40 o 
  -3   7  12       42.43       41.36      5.30 o 
  -2   7  12       21.82       18.42      2.94 o 
  -1   7  12       71.57       67.29      5.21 o 
   0   7  12      107.01      105.05      5.59 o 
   1   7  12        2.26        4.06      1.48 o 
   2   7  12      104.19      101.33      5.82 o 
  -3   8  12       77.85       85.24     12.81 o 
  -2   8  12       79.63       84.36      5.38 o 
  -1   8  12       23.78       25.91      3.51 o 
   0   8  12       27.74       32.68      3.74 o 
   1   8  12      132.41      146.82      6.86 o 
  -2   9  12       36.61       33.37      4.03 o 
  -1   9  12       11.69       10.46      2.77 o 
   0   9  12       15.40       15.02      2.83 o 
   1   9  12       15.36       19.29      3.11 o 
  -1  -9  13       10.62       13.21      4.14 o 
  -2  -8  13       66.67       70.93      8.16 o 
  -1  -8  13       35.73       39.64      6.46 o 
   0  -8  13       26.69       24.55      5.06 o 
   1  -8  13       30.61       27.35      5.52 o 
  -2  -7  13      117.74      127.31      9.31 o 
  -1  -7  13        4.65        4.66      2.84 o 
   0  -7  13        6.18        3.07      2.54 o 
   1  -7  13       13.21        7.70      3.21 o 
  -3  -6  13       51.00       65.88      7.45 o 
  -2  -6  13       18.08       19.88      4.36 o 
  -1  -6  13        1.21        2.29      2.42 o 
   0  -6  13       31.06       38.07      5.79 o 
   1  -6  13        7.58        6.79      3.11 o 
   2  -6  13      239.33      252.38     14.06 o 
  -4  -5  13       22.24       22.98      4.44 o 
  -3  -5  13       12.02       10.83      3.46 o 
  -2  -5  13       18.74       20.99      4.42 o 
  -1  -5  13       32.09       44.14      6.15 o 
   0  -5  13       78.20       76.15      6.82 o 
   1  -5  13        2.12        0.92      2.10 o 
   2  -5  13        9.61       16.28      4.31 o 
  -4  -4  13       23.27       25.42      4.57 o 
  -3  -4  13       21.03       29.27      4.90 o 
  -2  -4  13       52.20       52.71      6.37 o 
  -1  -4  13       24.30       28.57      4.92 o 
   0  -4  13       37.37       47.17      5.99 o 
   1  -4  13       36.41       34.35      5.34 o 
   2  -4  13       27.00       35.74      5.59 o 
  -4  -3  13       22.07       30.69      4.75 o 
  -3  -3  13       14.06       13.18      3.44 o 
  -2  -3  13       16.97       19.93      4.21 o 
  -1  -3  13       41.11       37.56      5.32 o 
   0  -3  13       13.57       10.83      3.12 o 
   1  -3  13       67.17       58.56      6.67 o 
   2  -3  13       26.39       31.31      5.26 o 
   3  -3  13       76.05       83.30      7.55 o 
  -4  -2  13       90.08       94.11      6.96 o 
  -3  -2  13      121.09      117.29      8.16 o 
  -2  -2  13       11.44       14.18      3.56 o 
  -1  -2  13      106.65      113.40      5.60 o 
   0  -2  13      116.90      114.83      5.31 o 
   1  -2  13       34.94       33.95      5.07 o 
   2  -2  13       48.18       50.70      6.42 o 
   3  -2  13       70.42       66.91      7.52 o 
  -4  -1  13       26.06       22.99      4.04 o 
  -3  -1  13       16.13       15.53      3.75 o 
  -2  -1  13       75.17       68.09      6.10 o 
  -1  -1  13       18.49       19.40      2.50 o 
   0  -1  13       21.52       20.45      2.68 o 
   1  -1  13       17.18       19.39      2.74 o 
   2  -1  13      102.30       95.02      7.47 o 
   3  -1  13       30.65       32.25      6.11 o 
  -4   0  13       89.86       99.82      5.16 o 
  -3   0  13      133.13      130.58      8.51 o 
  -2   0  13       58.12       62.59      3.73 o 
  -1   0  13      104.66       99.95      4.78 o 
   0   0  13        4.65        2.99      2.17 o 
   1   0  13      164.08      145.97      6.25 o 
   2   0  13        0.33        1.32      1.84 o 
   3   0  13       14.47       13.75      4.11 o 
  -4   1  13       25.83       24.34      3.11 o 
  -3   1  13       16.82       17.68      3.90 o 
  -2   1  13       72.78       73.05      4.12 o 
  -1   1  13       19.19       17.29      2.48 o 
   0   1  13       22.30       20.73      2.72 o 
   1   1  13       17.89       21.84      2.92 o 
   2   1  13       97.56       93.20      4.38 o 
   3   1  13       33.25       28.32      5.65 o 
  -4   2  13       89.88       92.29      5.10 o 
  -3   2  13      125.49      126.57      5.70 o 
  -2   2  13       13.26       14.37      2.31 o 
  -1   2  13      101.03       94.51      4.83 o 
   0   2  13      122.04      125.44      5.68 o 
   1   2  13       37.57       38.12      3.72 o 
   2   2  13       46.98       46.03      3.55 o 
   3   2  13       69.15       64.38      8.37 o 
  -4   3  13       22.37       19.69      2.92 o 
  -3   3  13       13.45       15.32      2.53 o 
  -2   3  13       18.03       23.20      2.93 o 
  -1   3  13       39.45       38.05      3.64 o 
   0   3  13       12.10       10.58      3.82 o 
   1   3  13       63.65       57.18      5.43 o 
   2   3  13       26.99       30.52      3.59 o 
   3   3  13       74.35       81.91      6.51 o 
  -4   4  13       25.94       24.92      4.94 o 
  -3   4  13       19.31       22.16      3.07 o 
  -2   4  13       51.71       51.39      4.37 o 
  -1   4  13       26.17       23.78      3.04 o 
   0   4  13       40.06       53.41      3.55 o 
   1   4  13       34.99       38.33      3.12 o 
   2   4  13       28.83       29.76      2.98 o 
  -4   5  13       22.10       21.75      3.31 o 
  -3   5  13       11.52        7.96      2.21 o 
  -2   5  13       19.86       19.88      5.92 o 
  -1   5  13       30.96       35.68      4.85 o 
   0   5  13       76.96       67.32      4.77 o 
   1   5  13        2.12        4.43      1.47 o 
   2   5  13        8.40        9.83      2.49 o 
  -3   6  13       47.22       45.35      4.48 o 
  -2   6  13       20.07       23.19      6.64 o 
  -1   6  13        1.79        1.27      2.36 o 
   0   6  13       30.28       33.94      3.68 o 
   1   6  13        8.00       12.64      2.52 o 
   2   6  13      242.04      264.68     10.40 o 
  -3   7  13       54.82       54.67      5.02 o 
  -2   7  13      116.78      113.71      6.07 o 
  -1   7  13        4.98        2.17      1.70 o 
   0   7  13        6.11        7.31      2.18 o 
   1   7  13       12.44        8.26      1.92 o 
  -2   8  13       63.92       64.30     13.55 o 
  -1   8  13       34.96       32.33      3.94 o 
   0   8  13       26.50       29.43      3.69 o 
   1   8  13       32.57       35.60      4.02 o 
  -1   9  13       11.15        8.53      2.46 o 
  -1  -8  14       38.31       43.05      6.91 o 
   0  -8  14       27.59       23.05      5.37 o 
  -2  -7  14       63.06       74.34      8.52 o 
  -1  -7  14        6.20       11.47      3.86 o 
   0  -7  14       30.44       29.75      5.54 o 
   1  -7  14       68.22       74.75      8.90 o 
  -3  -6  14       82.52       87.66      7.90 o 
  -2  -6  14       63.47       74.25      8.41 o 
  -1  -6  14       72.11       64.08      7.57 o 
   0  -6  14      149.62      145.00     10.18 o 
   1  -6  14        7.89       10.07      3.61 o 
  -3  -5  14       16.88       22.95      4.87 o 
  -2  -5  14        3.21        7.22      3.00 o 
  -1  -5  14      230.63      252.96     13.41 o 
   0  -5  14       16.10       16.79      4.19 o 
   1  -5  14       99.65      103.14      8.53 o 
   2  -5  14       21.07       18.89      4.51 o 
  -3  -4  14      131.43      140.22      9.61 o 
  -2  -4  14      254.66      256.11     13.32 o 
  -1  -4  14       34.91       32.85      5.31 o 
   0  -4  14       97.75       99.85      7.95 o 
   1  -4  14      169.90      170.47     10.72 o 
   2  -4  14       45.80       58.96      7.48 o 
  -3  -3  14        7.87        6.82      3.11 o 
  -2  -3  14       58.22       73.01      6.76 o 
  -1  -3  14       22.55       22.18      4.41 o 
   0  -3  14      182.52      182.89     10.80 o 
   1  -3  14       27.45       29.04      5.00 o 
   2  -3  14       56.92       65.73      7.66 o 
  -3  -2  14      127.99      112.15      8.26 o 
  -2  -2  14      189.04      190.82     11.06 o 
  -1  -2  14      271.33      272.93     16.52 o 
   0  -2  14      125.33      132.01      8.25 o 
   1  -2  14      140.49      136.35      9.18 o 
   2  -2  14       14.28        9.06      3.31 o 
  -3  -1  14        1.90        5.31      2.75 o 
  -2  -1  14        2.79        2.72      2.24 o 
  -1  -1  14       15.45       17.20      2.53 o 
   0  -1  14       10.80       13.04      3.64 o 
   1  -1  14       54.92       63.34      4.93 o 
   2  -1  14      129.42      120.43      8.72 o 
  -4   0  14      120.00      120.07      8.67 o 
  -3   0  14      340.31      327.06     15.07 o 
  -2   0  14       60.82       58.97      6.85 o 
  -1   0  14      454.35      452.67     12.19 o 
   0   0  14      147.30      145.70      6.30 o 
   1   0  14        1.58        1.69      1.96 o 
   2   0  14       30.61       33.63      4.27 o 
  -4   1  14        4.26        5.81      2.96 o 
  -3   1  14        2.13       -0.54      1.87 o 
  -2   1  14        3.10        0.67      1.35 o 
  -1   1  14       13.96       12.87      3.86 o 
   0   1  14       12.31       12.96      2.74 o 
   1   1  14       54.89       60.29      4.82 o 
   2   1  14      127.48      134.76      5.51 o 
  -4   2  14      130.39      142.25      9.73 o 
  -3   2  14      126.19      118.55      8.60 o 
  -2   2  14      191.13      189.49      7.23 o 
  -1   2  14      270.65      257.84      8.73 o 
   0   2  14      126.35      130.34      6.04 o 
   1   2  14      140.81      132.41      6.23 o 
   2   2  14       14.26       11.13      2.28 o 
  -4   3  14        6.18        7.34      3.39 o 
  -3   3  14        8.05        9.15      2.28 o 
  -2   3  14       56.15       61.22      4.37 o 
  -1   3  14       20.96       16.10      2.59 o 
   0   3  14      184.04      179.95      7.32 o 
   1   3  14       29.88       30.55      2.96 o 
   2   3  14       55.24       65.92      4.40 o 
  -3   4  14      131.72      134.23      6.45 o 
  -2   4  14      254.91      219.04      8.26 o 
  -1   4  14       34.85       38.46      3.90 o 
   0   4  14      100.23       95.37      4.25 o 
   1   4  14      170.22      171.97      8.00 o 
   2   4  14       46.98       46.39      6.93 o 
  -3   5  14       16.68       18.57      3.79 o 
  -2   5  14        3.16        4.65      1.88 o 
  -1   5  14      234.25      237.77      8.84 o 
   0   5  14       14.23       15.77      2.75 o 
   1   5  14      100.26      107.88      4.82 o 
   2   5  14       20.29       21.54      3.56 o 
  -3   6  14       82.49       98.01      5.94 o 
  -2   6  14       64.04       68.90      7.93 o 
  -1   6  14       72.74       71.98      7.47 o 
   0   6  14      151.04      148.40      6.99 o 
   1   6  14        8.41       10.28      2.04 o 
  -2   7  14       65.01       48.17      4.70 o 
  -1   7  14        6.18        3.25      1.91 o 
   0   7  14       30.68       36.50      4.17 o 
   1   7  14       68.01       69.72      5.65 o 
  -1   8  14       39.04       46.51      6.42 o 
   0   8  14       27.11       20.69      3.33 o 
  -1  -7  15      230.56      241.63     14.16 o 
  -2  -6  15      115.20      110.26      9.01 o 
  -1  -6  15       22.11       23.48      5.09 o 
   0  -6  15       31.08       33.14      5.74 o 
  -2  -5  15      112.04      128.24      9.53 o 
  -1  -5  15      108.76      102.82      8.53 o 
   0  -5  15       98.16      101.85      8.62 o 
   1  -5  15      107.33      102.45      8.75 o 
  -3  -4  15      180.69      194.11     11.86 o 
  -2  -4  15      165.79      201.03     12.05 o 
  -1  -4  15       48.58       44.92      6.44 o 
   0  -4  15       26.17       21.38      4.57 o 
   1  -4  15       13.82       12.65      3.86 o 
  -3  -3  15      127.78      135.69      9.57 o 
  -2  -3  15      179.67      193.14     11.63 o 
  -1  -3  15       62.47       64.65      7.52 o 
   0  -3  15       47.12       41.55      6.09 o 
   1  -3  15      215.64      217.64     12.51 o 
   2  -3  15       36.92       38.00      6.26 o 
  -3  -2  15      225.40      246.97     13.33 o 
  -2  -2  15       48.99       40.55      6.15 o 
  -1  -2  15      184.85      175.64     10.87 o 
   0  -2  15       53.63       58.02      4.76 o 
   1  -2  15        1.34       -0.04      2.06 o 
   2  -2  15        7.21        7.82      3.32 o 
  -3  -1  15       22.91       21.44      4.69 o 
  -2  -1  15      164.71      160.11     10.26 o 
  -1  -1  15      167.38      171.65      6.94 o 
   0  -1  15      238.09      226.86      8.33 o 
   1  -1  15       20.03       23.06      3.28 o 
   2  -1  15      109.25      113.71      8.82 o 
  -3   0  15       10.44        7.34      3.21 o 
  -2   0  15       99.50       99.69      8.08 o 
  -1   0  15        3.44        2.59      1.53 o 
   0   0  15      112.73      108.14      5.65 o 
   1   0  15        4.55        2.98      1.81 o 
   2   0  15        4.15       10.06      3.76 o 
  -3   1  15       24.05       19.97      4.45 o 
  -2   1  15      160.72      174.12      8.37 o 
  -1   1  15      170.42      170.06      7.00 o 
   0   1  15      236.25      231.85      8.50 o 
   1   1  15       22.63       26.76      3.65 o 
   2   1  15      106.51      103.86      6.50 o 
  -3   2  15      224.64      233.88     13.01 o 
  -2   2  15       47.39       51.04      4.40 o 
  -1   2  15      184.88      182.59      7.39 o 
   0   2  15       52.16       53.97      4.64 o 
   1   2  15        1.48        0.47      1.26 o 
   2   2  15        7.31       10.07      2.10 o 
  -3   3  15      124.69      131.93      9.70 o 
  -2   3  15      178.23      169.34      7.19 o 
  -1   3  15       62.95       53.65      5.40 o 
   0   3  15       49.05       52.61      5.36 o 
   1   3  15      217.69      222.85      7.18 o 
   2   3  15       35.22       36.74      4.13 o 
  -3   4  15      178.21      187.14      9.40 o 
  -2   4  15      167.50      172.04      7.50 o 
  -1   4  15       46.92       47.10      4.46 o 
   0   4  15       25.61       30.60      3.75 o 
   1   4  15       13.46       14.86      2.29 o 
  -2   5  15      110.09      120.14      6.34 o 
  -1   5  15      107.95      111.34      6.07 o 
   0   5  15       97.51       91.28      5.54 o 
   1   5  15      106.70      121.50     10.00 o 
  -2   6  15      114.10      114.67      6.41 o 
  -1   6  15       21.82       25.79      3.58 o 
   0   6  15       31.38       29.49      7.27 o 
  -1   7  15      232.71      237.90      9.56 o 
  -1  -5  16       45.33       46.98      6.95 o 
   0  -5  16       18.74       14.10      4.25 o 
  -2  -4  16       60.94       62.39      7.82 o 
  -1  -4  16        6.55        9.13      3.70 o 
   0  -4  16       62.30       58.27      7.73 o 
  -2  -3  16       78.03       87.98      9.42 o 
  -1  -3  16       76.95       80.41      7.63 o 
   0  -3  16      181.20      185.26     11.70 o 
   1  -3  16       33.74       26.74      5.35 o 
  -3  -2  16       22.05       22.54      5.11 o 
  -2  -2  16       24.40       24.40      5.16 o 
  -1  -2  16       20.33       19.57      4.56 o 
   0  -2  16       18.63       21.29      3.23 o 
   1  -2  16       25.70       29.80      5.54 o 
  -3  -1  16      133.20      146.96     10.48 o 
  -2  -1  16      225.47      229.99     13.08 o 
  -1  -1  16      118.18      113.65      8.92 o 
   0  -1  16      139.37      137.12      6.56 o 
   1  -1  16       64.10       65.18      9.15 o 
  -3   0  16        0.59       -0.84      2.14 o 
  -2   0  16        0.15       -0.12      2.47 o 
  -1   0  16       30.97       38.57      5.02 o 
   0   0  16        8.07        9.11      3.04 o 
   1   0  16        0.15       -0.22      2.17 o 
  -3   1  16      136.84      143.48     10.35 o 
  -2   1  16      223.68      219.19     12.90 o 
  -1   1  16      120.98      111.25      5.78 o 
   0   1  16      133.37      129.10      6.46 o 
   1   1  16       66.80       66.22      5.40 o 
  -3   2  16       20.87       21.33      4.82 o 
  -2   2  16       25.38       28.92      6.52 o 
  -1   2  16       20.16       23.59      3.29 o 
   0   2  16       18.51       17.40      2.87 o 
   1   2  16       25.99       30.93      4.00 o 
  -2   3  16       81.96       80.55      5.45 o 
  -1   3  16       74.99       77.88      5.39 o 
   0   3  16      181.15      179.17      6.39 o 
   1   3  16       31.77       28.15      3.10 o 
  -2   4  16       59.06       63.23      5.34 o 
  -1   4  16        6.39        5.68      2.02 o 
   0   4  16       62.13       60.73      5.28 o 
  -1   5  16       48.11       40.77      8.18 o 
   0   5  16       17.74       18.65      7.59 o 
  -1  -3  17      125.91      128.03     10.03 o 
  -2  -2  17       15.20       18.16      4.67 o 
  -1  -2  17       40.56       48.31      7.10 o 
   0  -2  17       33.39       44.05      6.84 o 
  -2  -1  17       85.72       89.38      8.36 o 
  -1  -1  17      146.25      135.10     10.16 o 
   0  -1  17      123.05      128.89      7.82 o 
  -2   0  17        1.88        3.10      2.86 o 
  -1   0  17      190.40      212.20      8.42 o 
   0   0  17       36.12       38.89      6.21 o 
  -2   1  17       85.82       89.21      8.37 o 
  -1   1  17      144.95      136.56      6.68 o 
   0   1  17      123.58      135.83      6.90 o 
  -2   2  17       15.02       15.92      4.49 o 
  -1   2  17       40.77       43.50      4.43 o 
   0   2  17       34.05       41.42      7.04 o 
  -1   3  17      123.61      127.66      9.47 o 
                                                 
